# Supplementary material for: 2,4-Bis(4-eth­oxy­phen­yl)-3-aza­bicyclo­[3.3.1]nonan-9-one
Source: Acta Crystallogr Sect E Struct Rep Online. 2012 Sep 5;68(Pt 10):o2841. doi: 10.1107/S1600536812037385 (PMC3470201; doi:10.1107/S1600536812037385)
Supplement: Supplementary file 1 [file e-68-o2841-sup1.cif]

##############################################################################
#                                                                            #
# This CIF contains the data in a paper accepted for publication in          #
# Acta Crystallographica Section E. It conforms to the requirements of       #
# Notes for Authors for Acta Crystallographica Section E, and has been       #
# peer reviewed under the auspices of the IUCr Commission on Journals.       #
#                                                                            #
# Full details of the Crystallographic Information File format               #
# are given in the paper "The Crystallographic Information File (CIF):       #
# a New Standard Archive File for Crystallography" by S. R. Hall, F. H.      #
# Allen and I. D. Brown [Acta Cryst. (1991), A47, 655-685].                  #
#                                                                            #
# The current version of the core CIF dictionary is obtainable from          #
# ftp://ftp.iucr.org/pub/cif_core.dic.                                       #
#                                                                            #
# Software is freely available for graphical display of the structure(s)     #
# in this CIF. For information consult the CIF software page                 #
# http://www.iucr.org/resources/cif/software.                                #
#                                                                            #
# This file may be used for bona fide research purposes within the           #
# scientific community so long as proper attribution is given to the journal # 
# article from which it was obtained.                                        #
#                                                                            #
##############################################################################
data_global
_audit_creation_method     'SHELXL-97'
_journal_data_validation_number     ?
_journal_date_recd_electronic     2012-08-18
_journal_date_accepted     2012-08-30
_journal_name_full     'Acta Crystallographica, Section E'
_journal_year     2012
_journal_volume     68
_journal_issue     10
_journal_page_first     o2841
_journal_page_last     o2841
_journal_paper_category     QO
_journal_paper_doi     10.1107/S1600536812037385
_journal_coeditor_code     CV5330
_publ_contact_author_name     'Paramasivam Parthiban'
_publ_contact_author_address
;
Department of Biomedicinal Chemistry
Inje University
Gimhae
Republic of Korea
;
_publ_contact_author_email     parthisivam@yahoo.co.in
_publ_contact_author_fax     '  '
_publ_contact_author_phone     '+82-55-320-3224'
_publ_section_title
;
2,4-Bis(4-ethoxyphenyl)-3-azabicyclo[3.3.1]nonan-9-one
;
loop_
    _publ_author_name
    _publ_author_address
    'Dong Ho Park'
;
Department of Biomedicinal Chemistry
Inje University
Gimhae, Gyeongnam 621 749, Republic of Korea
;
    'V. Ramkumar'
;
Department of Chemistry
IIT Madras, Chennai 600 036
TamilNadu, India
;
    'P. Parthiban'
;
Department of Biomedicinal Chemistry
Inje University
Gimhae, Gyeongnam 621 749, Republic of Korea
;
data_I
_audit_creation_method     SHELXL-97
_chemical_name_systematic
;
2,4-Bis(4-ethoxyphenyl)-3-azabicyclo[3.3.1]nonan-9-one
;
_chemical_name_common     ?
_chemical_formula_moiety     'C24 H29 N O3'
_chemical_formula_sum     'C24 H29 N O3'
_chemical_formula_iupac     'C24 H29 N O3'
_chemical_formula_weight     379.48
_chemical_melting_point     ?
_symmetry_cell_setting     monoclinic
_symmetry_space_group_name_H-M     'P 21/n'
_symmetry_space_group_name_Hall     '-P 2yn'
loop_
    _symmetry_equiv_pos_as_xyz
    'x, y, z'
    '-x+1/2, y+1/2, -z+1/2'
    '-x, -y, -z'
    'x-1/2, -y-1/2, z-1/2'
_cell_length_a     14.0319(11)
_cell_length_b     7.3143(6)
_cell_length_c     20.5820(17)
_cell_angle_alpha     90.00
_cell_angle_beta     106.841(3)
_cell_angle_gamma     90.00
_cell_volume     2021.8(3)
_cell_formula_units_Z     4
_cell_measurement_reflns_used     4030
_cell_measurement_theta_min     2.78
_cell_measurement_theta_max     28.30
_cell_measurement_temperature     293(2)
_exptl_crystal_description     Block
_exptl_crystal_colour     colourless
_exptl_crystal_size_max     0.35
_exptl_crystal_size_mid     0.28
_exptl_crystal_size_min     0.25
_exptl_crystal_density_diffrn     1.247
_exptl_crystal_density_meas     ?
_exptl_crystal_density_method     'not measured'
_exptl_crystal_F_000     816
_exptl_absorpt_coefficient_mu     0.081
_exptl_absorpt_correction_type     multi-scan
_exptl_absorpt_process_details     '(SADABS; Bruker, 2004)'
_exptl_absorpt_correction_T_min     0.9721
_exptl_absorpt_correction_T_max     0.9799
_exptl_special_details     ?
_diffrn_ambient_temperature     293(2)
_diffrn_radiation_type     MoK\a
_diffrn_radiation_wavelength     0.71073
_diffrn_radiation_source     'fine-focus sealed tube'
_diffrn_radiation_monochromator     graphite
_diffrn_measurement_device_type     'Bruker APEXII CCD area-detector'
_diffrn_measurement_method     'phi and omega scans'
_diffrn_detector_area_resol_mean     ?
_diffrn_reflns_number     15180
_diffrn_reflns_av_R_equivalents     0.0339
_diffrn_reflns_av_sigmaI/netI     0.0517
_diffrn_reflns_theta_min     2.07
_diffrn_reflns_theta_max     29.54
_diffrn_reflns_theta_full     25.00
_diffrn_measured_fraction_theta_max     0.958
_diffrn_measured_fraction_theta_full     0.994
_diffrn_reflns_limit_h_min     -19
_diffrn_reflns_limit_h_max     10
_diffrn_reflns_limit_k_min     -6
_diffrn_reflns_limit_k_max     10
_diffrn_reflns_limit_l_min     -26
_diffrn_reflns_limit_l_max     28
_diffrn_standards_number     ?
_diffrn_standards_interval_count     ?
_diffrn_standards_interval_time     ?
_diffrn_standards_decay_%     ?
_refine_special_details
;
Refinement of <i>F</i>^2^ against ALL reflections. The weighted <i>R</i>-factor
<i>wR</i> and goodness of fit <i>S</i> are based on <i>F</i>^2^, conventional
<i>R</i>-factors <i>R</i> are based on <i>F</i>, with <i>F</i> set to zero for
negative <i>F</i>^2^. The threshold expression of <i>F</i>^2^ >
\s(<i>F</i>^2^) is used only for calculating <i>R</i>-factors(gt) <i>etc</i>.
and is not relevant to the choice of reflections for refinement.
<i>R</i>-factors based on <i>F</i>^2^ are statistically about twice as large
as those based on <i>F</i>, and <i>R</i>- factors based on ALL data will be
even larger.
;
_reflns_number_total     5415
_reflns_number_gt     3042
_reflns_threshold_expression     I>2sigma(I)
_refine_ls_structure_factor_coef     Fsqd
_refine_ls_matrix_type     full
_refine_ls_R_factor_all     0.1280
_refine_ls_R_factor_gt     0.0717
_refine_ls_wR_factor_gt     0.1943
_refine_ls_wR_factor_ref     0.2322
_refine_ls_goodness_of_fit_ref     1.054
_refine_ls_restrained_S_all     1.054
_refine_ls_number_reflns     5415
_refine_ls_number_parameters     255
_refine_ls_number_restraints     0
_refine_ls_hydrogen_treatment     constr
_refine_ls_weighting_scheme     calc
_refine_ls_weighting_details
         'calc w=1/[\s^2^(Fo^2^)+(0.1095P)^2^+0.8855P] where P=(Fo^2^+2Fc^2^)/3'
_atom_sites_solution_hydrogens     geom
_atom_sites_solution_primary     direct
_atom_sites_solution_secondary     difmap
_refine_ls_shift/su_max     0.001
_refine_ls_shift/su_mean     0.000
_refine_diff_density_max     0.488
_refine_diff_density_min     -0.505
_refine_ls_extinction_method     none
_refine_ls_extinction_coef     ?
loop_
    _atom_type_symbol
    _atom_type_description
    _atom_type_scat_dispersion_real
    _atom_type_scat_dispersion_imag
    _atom_type_scat_source
    'C' 'C' 0.0033 0.0016
                         'International Tables Vol C Tables 4.2.6.8 and 6.1.1.4'
    'H' 'H' 0.0000 0.0000
                         'International Tables Vol C Tables 4.2.6.8 and 6.1.1.4'
    'N' 'N' 0.0061 0.0033
                         'International Tables Vol C Tables 4.2.6.8 and 6.1.1.4'
    'O' 'O' 0.0106 0.0060
                         'International Tables Vol C Tables 4.2.6.8 and 6.1.1.4'
_computing_data_collection     'APEX2 (Bruker, 2004)'
_computing_cell_refinement     'SAINT (Bruker, 2004)'
_computing_data_reduction     'SAINT (Bruker, 2004)'
_computing_structure_solution     'SHELXS97 (Sheldrick, 2008)'
_computing_structure_refinement     'SHELXL97 (Sheldrick, 2008)'
_computing_molecular_graphics     'ORTEP-3 (Farrugia, 1997)'
_computing_publication_material     'SHELXL97 (Sheldrick, 2008)'
loop_
    _atom_site_type_symbol
    _atom_site_label
    _atom_site_fract_x
    _atom_site_fract_y
    _atom_site_fract_z
    _atom_site_U_iso_or_equiv
    _atom_site_adp_type
    _atom_site_calc_flag
    _atom_site_refinement_flags
    _atom_site_occupancy
    _atom_site_symmetry_multiplicity
    _atom_site_disorder_assembly
    _atom_site_disorder_group
    O O3 1.11887(13) 0.5928(3) 0.47084(8) 0.0489(5) Uani d . 1 1 . .
    O O2 0.82074(15) 0.5864(3) -0.14064(8) 0.0496(5) Uani d . 1 1 . .
    O O1 0.86995(18) -0.2221(3) 0.17033(10) 0.0645(7) Uani d . 1 1 . .
    N N1 0.96262(14) 0.2816(3) 0.16513(8) 0.0340(5) Uani d . 1 1 . .
    H H1N 0.9683 0.3986 0.1645 0.041 Uiso calc R 1 1 . .
    C C20 1.08546(17) 0.5034(4) 0.40974(11) 0.0368(5) Uani d . 1 1 . .
    C C5 0.80462(19) 0.1721(4) 0.23518(11) 0.0388(6) Uani d . 1 1 . .
    H H5A 0.7556 0.0889 0.2435 0.047 Uiso calc R 1 1 . .
    H H5B 0.8242 0.2559 0.2733 0.047 Uiso calc R 1 1 . .
    C C18 0.98813(17) 0.4710(3) 0.29306(11) 0.0385(6) Uani d . 1 1 . .
    H H18 0.9428 0.5203 0.2548 0.046 Uiso calc R 1 1 . .
    C C9 0.90291(17) 0.2906(3) 0.04047(10) 0.0326(5) Uani d . 1 1 . .
    C C21 1.12530(19) 0.3309(4) 0.40653(11) 0.0424(6) Uani d . 1 1 . .
    H H21 1.1720 0.2828 0.4444 0.051 Uiso calc R 1 1 . .
    C C8 0.86704(19) -0.0568(3) 0.16953(12) 0.0385(6) Uani d . 1 1 . .
    C C3 0.74291(18) 0.1672(4) 0.10705(11) 0.0377(5) Uani d . 1 1 . .
    H H3A 0.7253 0.2478 0.0679 0.045 Uiso calc R 1 1 . .
    H H3B 0.6878 0.0834 0.1027 0.045 Uiso calc R 1 1 . .
    C C6 0.89630(19) 0.0616(3) 0.23207(11) 0.0370(5) Uani d . 1 1 . .
    H H6 0.9168 -0.0175 0.2721 0.044 Uiso calc R 1 1 . .
    C C7 0.98759(17) 0.1764(3) 0.22787(10) 0.0342(5) Uani d . 1 1 . .
    H H7 1.0412 0.0914 0.2270 0.041 Uiso calc R 1 1 . .
    C C2 0.83556(18) 0.0568(3) 0.10609(11) 0.0354(5) Uani d . 1 1 . .
    H H2 0.8178 -0.0252 0.0668 0.042 Uiso calc R 1 1 . .
    C C19 1.01727(18) 0.5742(4) 0.35234(12) 0.0398(6) Uani d . 1 1 . .
    H H19 0.9911 0.6906 0.3535 0.048 Uiso calc R 1 1 . .
    C C14 0.8740(2) 0.4705(4) 0.04078(11) 0.0427(6) Uani d . 1 1 . .
    H H14 0.8732 0.5238 0.0816 0.051 Uiso calc R 1 1 . .
    C C22 1.09565(18) 0.2309(4) 0.34725(11) 0.0403(6) Uani d . 1 1 . .
    H H22 1.1236 0.1163 0.3456 0.048 Uiso calc R 1 1 . .
    C C11 0.8779(2) 0.3173(4) -0.08037(11) 0.0425(6) Uani d . 1 1 . .
    H H11 0.8806 0.2646 -0.1209 0.051 Uiso calc R 1 1 . .
    C C13 0.8459(2) 0.5745(4) -0.01813(12) 0.0443(6) Uani d . 1 1 . .
    H H13 0.8265 0.6956 -0.0166 0.053 Uiso calc R 1 1 . .
    C C10 0.90468(19) 0.2167(4) -0.02133(11) 0.0416(6) Uani d . 1 1 . .
    H H10 0.9245 0.0959 -0.0229 0.050 Uiso calc R 1 1 . .
    C C4 0.75624(17) 0.2812(3) 0.17080(11) 0.0360(5) Uani d . 1 1 . .
    H H4A 0.6918 0.3253 0.1724 0.043 Uiso calc R 1 1 . .
    H H4B 0.7973 0.3866 0.1690 0.043 Uiso calc R 1 1 . .
    C C17 1.02478(16) 0.2975(3) 0.28970(11) 0.0332(5) Uani d . 1 1 . .
    C C12 0.84721(18) 0.4958(4) -0.07936(11) 0.0364(5) Uani d . 1 1 . .
    C C1 0.92723(17) 0.1728(3) 0.10336(10) 0.0337(5) Uani d . 1 1 . .
    H H1 0.9806 0.0885 0.1013 0.040 Uiso calc R 1 1 . .
    C C23 1.0724(2) 0.7590(4) 0.47980(14) 0.0520(7) Uani d . 1 1 . .
    H H23A 1.0010 0.7412 0.4694 0.062 Uiso calc R 1 1 . .
    H H23B 1.0846 0.8516 0.4494 0.062 Uiso calc R 1 1 . .
    C C24 1.1141(2) 0.8196(4) 0.55196(14) 0.0562(8) Uani d . 1 1 . .
    H H24A 1.0961 0.7332 0.5815 0.084 Uiso calc R 1 1 . .
    H H24B 1.0877 0.9377 0.5576 0.084 Uiso calc R 1 1 . .
    H H24C 1.1854 0.8269 0.5630 0.084 Uiso calc R 1 1 . .
    C C15 0.7732(3) 0.7581(4) -0.14446(14) 0.0554(8) Uani d . 1 1 . .
    H H15A 0.8209 0.8497 -0.1212 0.067 Uiso calc R 1 1 . .
    H H15B 0.7206 0.7515 -0.1226 0.067 Uiso calc R 1 1 . .
    C C16 0.7307(3) 0.8097(5) -0.21709(15) 0.0712(10) Uani d . 1 1 . .
    H H16A 0.7821 0.8063 -0.2393 0.107 Uiso calc R 1 1 . .
    H H16B 0.7036 0.9309 -0.2200 0.107 Uiso calc R 1 1 . .
    H H16C 0.6790 0.7251 -0.2388 0.107 Uiso calc R 1 1 . .
loop_
    _atom_site_aniso_label
    _atom_site_aniso_U_11
    _atom_site_aniso_U_22
    _atom_site_aniso_U_33
    _atom_site_aniso_U_12
    _atom_site_aniso_U_13
    _atom_site_aniso_U_23
    O3 0.0551(11) 0.0491(11) 0.0322(9) 0.0124(9) -0.0039(7) -0.0091(8)
    O2 0.0672(12) 0.0548(12) 0.0289(9) 0.0118(10) 0.0172(8) 0.0084(8)
    O1 0.1000(18) 0.0292(11) 0.0569(13) 0.0043(11) 0.0110(11) 0.0016(9)
    N1 0.0411(10) 0.0356(11) 0.0225(9) -0.0035(9) 0.0048(7) 0.0003(8)
    C20 0.0364(11) 0.0413(14) 0.0279(11) 0.0011(10) 0.0016(9) -0.0016(10)
    C5 0.0483(13) 0.0402(14) 0.0304(11) -0.0065(11) 0.0153(10) -0.0025(10)
    C18 0.0384(12) 0.0401(14) 0.0286(11) 0.0024(11) -0.0035(9) 0.0057(10)
    C9 0.0352(11) 0.0384(13) 0.0241(10) -0.0015(10) 0.0085(8) -0.0017(9)
    C21 0.0436(13) 0.0488(16) 0.0267(11) 0.0115(12) -0.0027(9) 0.0024(10)
    C8 0.0485(13) 0.0281(13) 0.0377(12) 0.0037(11) 0.0105(10) 0.0002(10)
    C3 0.0375(11) 0.0411(14) 0.0305(11) -0.0038(11) 0.0034(9) -0.0014(10)
    C6 0.0495(13) 0.0306(12) 0.0278(11) 0.0006(11) 0.0065(9) 0.0054(9)
    C7 0.0375(11) 0.0366(13) 0.0257(10) 0.0074(10) 0.0046(8) 0.0019(9)
    C2 0.0476(13) 0.0306(12) 0.0254(10) -0.0010(10) 0.0066(9) -0.0062(9)
    C19 0.0410(12) 0.0341(13) 0.0375(12) 0.0066(11) 0.0004(10) 0.0015(10)
    C14 0.0645(16) 0.0398(15) 0.0251(11) -0.0022(12) 0.0152(10) -0.0057(10)
    C22 0.0450(13) 0.0411(14) 0.0292(11) 0.0153(11) 0.0017(10) 0.0009(10)
    C11 0.0538(14) 0.0512(16) 0.0235(11) 0.0093(13) 0.0128(10) -0.0033(10)
    C13 0.0688(17) 0.0344(14) 0.0318(12) 0.0025(13) 0.0180(11) -0.0008(10)
    C10 0.0495(14) 0.0462(15) 0.0289(11) 0.0133(12) 0.0111(10) -0.0028(10)
    C4 0.0357(11) 0.0381(14) 0.0348(12) 0.0018(10) 0.0113(9) -0.0032(10)
    C17 0.0327(11) 0.0384(13) 0.0252(10) 0.0025(10) 0.0033(8) 0.0011(9)
    C12 0.0415(12) 0.0432(14) 0.0259(10) -0.0013(11) 0.0118(9) 0.0016(10)
    C1 0.0381(11) 0.0377(13) 0.0248(10) 0.0048(10) 0.0083(8) -0.0015(9)
    C23 0.0540(16) 0.0437(16) 0.0505(16) 0.0079(13) 0.0027(12) -0.0104(13)
    C24 0.0613(17) 0.0534(18) 0.0479(16) 0.0040(15) 0.0060(13) -0.0154(14)
    C15 0.073(2) 0.0520(18) 0.0429(15) 0.0098(15) 0.0185(14) 0.0102(13)
    C16 0.090(2) 0.076(2) 0.0498(18) 0.026(2) 0.0241(16) 0.0267(17)
_geom_special_details
;
All e.s.d.'s (except the e.s.d. in the dihedral angle between two l.s. planes)
are estimated using the full covariance matrix. The cell e.s.d.'s are taken
into account individually in the estimation of e.s.d.'s in distances, angles
and torsion angles; correlations between e.s.d.'s in cell parameters are only
used when they are defined by crystal symmetry. An approximate (isotropic)
treatment of cell e.s.d.'s is used for estimating e.s.d.'s involving l.s.
planes.
;
loop_
    _geom_bond_atom_site_label_1
    _geom_bond_atom_site_label_2
    _geom_bond_site_symmetry_2
    _geom_bond_distance
    _geom_bond_publ_flag
    O3 C20 . 1.374(3) ?
    O3 C23 . 1.416(3) ?
    O2 C12 . 1.377(3) ?
    O2 C15 . 1.413(3) ?
    O1 C8 . 1.209(3) ?
    N1 C7 . 1.456(3) ?
    N1 C1 . 1.460(3) ?
    N1 H1N . 0.8600 ?
    C20 C19 . 1.387(3) ?
    C20 C21 . 1.389(4) ?
    C5 C4 . 1.527(3) ?
    C5 C6 . 1.536(4) ?
    C5 H5A . 0.9700 ?
    C5 H5B . 0.9700 ?
    C18 C17 . 1.379(3) ?
    C18 C19 . 1.392(3) ?
    C18 H18 . 0.9300 ?
    C9 C14 . 1.378(3) ?
    C9 C10 . 1.389(3) ?
    C9 C1 . 1.510(3) ?
    C21 C22 . 1.379(3) ?
    C21 H21 . 0.9300 ?
    C8 C2 . 1.502(3) ?
    C8 C6 . 1.507(3) ?
    C3 C4 . 1.520(3) ?
    C3 C2 . 1.536(3) ?
    C3 H3A . 0.9700 ?
    C3 H3B . 0.9700 ?
    C6 C7 . 1.555(3) ?
    C6 H6 . 0.9800 ?
    C7 C17 . 1.514(3) ?
    C7 H7 . 0.9800 ?
    C2 C1 . 1.555(3) ?
    C2 H2 . 0.9800 ?
    C19 H19 . 0.9300 ?
    C14 C13 . 1.388(3) ?
    C14 H14 . 0.9300 ?
    C22 C17 . 1.395(3) ?
    C22 H22 . 0.9300 ?
    C11 C10 . 1.376(3) ?
    C11 C12 . 1.377(4) ?
    C11 H11 . 0.9300 ?
    C13 C12 . 1.390(3) ?
    C13 H13 . 0.9300 ?
    C10 H10 . 0.9300 ?
    C4 H4A . 0.9700 ?
    C4 H4B . 0.9700 ?
    C1 H1 . 0.9800 ?
    C23 C24 . 1.497(3) ?
    C23 H23A . 0.9700 ?
    C23 H23B . 0.9700 ?
    C24 H24A . 0.9600 ?
    C24 H24B . 0.9600 ?
    C24 H24C . 0.9600 ?
    C15 C16 . 1.489(4) ?
    C15 H15A . 0.9700 ?
    C15 H15B . 0.9700 ?
    C16 H16A . 0.9600 ?
    C16 H16B . 0.9600 ?
    C16 H16C . 0.9600 ?
loop_
    _geom_angle_atom_site_label_1
    _geom_angle_atom_site_label_2
    _geom_angle_atom_site_label_3
    _geom_angle_site_symmetry_1
    _geom_angle_site_symmetry_3
    _geom_angle
    _geom_angle_publ_flag
    C20 O3 C23 . . 118.68(18) ?
    C12 O2 C15 . . 118.45(19) ?
    C7 N1 C1 . . 114.74(19) ?
    C7 N1 H1N . . 122.6 ?
    C1 N1 H1N . . 122.6 ?
    O3 C20 C19 . . 124.8(2) ?
    O3 C20 C21 . . 116.14(19) ?
    C19 C20 C21 . . 119.1(2) ?
    C4 C5 C6 . . 113.94(19) ?
    C4 C5 H5A . . 108.8 ?
    C6 C5 H5A . . 108.8 ?
    C4 C5 H5B . . 108.8 ?
    C6 C5 H5B . . 108.8 ?
    H5A C5 H5B . . 107.7 ?
    C17 C18 C19 . . 121.6(2) ?
    C17 C18 H18 . . 119.2 ?
    C19 C18 H18 . . 119.2 ?
    C14 C9 C10 . . 117.4(2) ?
    C14 C9 C1 . . 122.35(19) ?
    C10 C9 C1 . . 120.2(2) ?
    C22 C21 C20 . . 120.1(2) ?
    C22 C21 H21 . . 120.0 ?
    C20 C21 H21 . . 120.0 ?
    O1 C8 C2 . . 124.4(2) ?
    O1 C8 C6 . . 124.3(2) ?
    C2 C8 C6 . . 111.3(2) ?
    C4 C3 C2 . . 114.00(18) ?
    C4 C3 H3A . . 108.8 ?
    C2 C3 H3A . . 108.8 ?
    C4 C3 H3B . . 108.8 ?
    C2 C3 H3B . . 108.8 ?
    H3A C3 H3B . . 107.6 ?
    C8 C6 C5 . . 108.31(19) ?
    C8 C6 C7 . . 106.74(19) ?
    C5 C6 C7 . . 115.6(2) ?
    C8 C6 H6 . . 108.7 ?
    C5 C6 H6 . . 108.7 ?
    C7 C6 H6 . . 108.7 ?
    N1 C7 C17 . . 111.9(2) ?
    N1 C7 C6 . . 110.13(17) ?
    C17 C7 C6 . . 110.99(18) ?
    N1 C7 H7 . . 107.9 ?
    C17 C7 H7 . . 107.9 ?
    C6 C7 H7 . . 107.9 ?
    C8 C2 C3 . . 108.46(19) ?
    C8 C2 C1 . . 107.17(18) ?
    C3 C2 C1 . . 115.2(2) ?
    C8 C2 H2 . . 108.6 ?
    C3 C2 H2 . . 108.6 ?
    C1 C2 H2 . . 108.6 ?
    C20 C19 C18 . . 119.9(2) ?
    C20 C19 H19 . . 120.0 ?
    C18 C19 H19 . . 120.0 ?
    C9 C14 C13 . . 121.9(2) ?
    C9 C14 H14 . . 119.0 ?
    C13 C14 H14 . . 119.0 ?
    C21 C22 C17 . . 121.6(2) ?
    C21 C22 H22 . . 119.2 ?
    C17 C22 H22 . . 119.2 ?
    C10 C11 C12 . . 120.0(2) ?
    C10 C11 H11 . . 120.0 ?
    C12 C11 H11 . . 120.0 ?
    C12 C13 C14 . . 119.3(2) ?
    C12 C13 H13 . . 120.3 ?
    C14 C13 H13 . . 120.3 ?
    C11 C10 C9 . . 121.9(2) ?
    C11 C10 H10 . . 119.1 ?
    C9 C10 H10 . . 119.1 ?
    C3 C4 C5 . . 112.0(2) ?
    C3 C4 H4A . . 109.2 ?
    C5 C4 H4A . . 109.2 ?
    C3 C4 H4B . . 109.2 ?
    C5 C4 H4B . . 109.2 ?
    H4A C4 H4B . . 107.9 ?
    C18 C17 C22 . . 117.6(2) ?
    C18 C17 C7 . . 122.54(19) ?
    C22 C17 C7 . . 119.8(2) ?
    O2 C12 C11 . . 116.4(2) ?
    O2 C12 C13 . . 124.1(2) ?
    C11 C12 C13 . . 119.5(2) ?
    N1 C1 C9 . . 111.8(2) ?
    N1 C1 C2 . . 110.00(18) ?
    C9 C1 C2 . . 111.01(17) ?
    N1 C1 H1 . . 108.0 ?
    C9 C1 H1 . . 108.0 ?
    C2 C1 H1 . . 108.0 ?
    O3 C23 C24 . . 108.7(2) ?
    O3 C23 H23A . . 109.9 ?
    C24 C23 H23A . . 109.9 ?
    O3 C23 H23B . . 109.9 ?
    C24 C23 H23B . . 109.9 ?
    H23A C23 H23B . . 108.3 ?
    C23 C24 H24A . . 109.5 ?
    C23 C24 H24B . . 109.5 ?
    H24A C24 H24B . . 109.5 ?
    C23 C24 H24C . . 109.5 ?
    H24A C24 H24C . . 109.5 ?
    H24B C24 H24C . . 109.5 ?
    O2 C15 C16 . . 109.1(2) ?
    O2 C15 H15A . . 109.9 ?
    C16 C15 H15A . . 109.9 ?
    O2 C15 H15B . . 109.9 ?
    C16 C15 H15B . . 109.9 ?
    H15A C15 H15B . . 108.3 ?
    C15 C16 H16A . . 109.5 ?
    C15 C16 H16B . . 109.5 ?
    H16A C16 H16B . . 109.5 ?
    C15 C16 H16C . . 109.5 ?
    H16A C16 H16C . . 109.5 ?
    H16B C16 H16C . . 109.5 ?
loop_
    _geom_torsion_atom_site_label_1
    _geom_torsion_atom_site_label_2
    _geom_torsion_atom_site_label_3
    _geom_torsion_atom_site_label_4
    _geom_torsion_site_symmetry_1
    _geom_torsion_site_symmetry_2
    _geom_torsion_site_symmetry_3
    _geom_torsion_site_symmetry_4
    _geom_torsion
    _geom_torsion_publ_flag
    C23 O3 C20 C19 . . . . 8.5(4) ?
    C23 O3 C20 C21 . . . . -172.5(3) ?
    O3 C20 C21 C22 . . . . 179.7(2) ?
    C19 C20 C21 C22 . . . . -1.2(4) ?
    O1 C8 C6 C5 . . . . -118.4(3) ?
    C2 C8 C6 C5 . . . . 62.6(2) ?
    O1 C8 C6 C7 . . . . 116.5(3) ?
    C2 C8 C6 C7 . . . . -62.5(2) ?
    C4 C5 C6 C8 . . . . -53.9(3) ?
    C4 C5 C6 C7 . . . . 65.7(3) ?
    C1 N1 C7 C17 . . . . 179.35(18) ?
    C1 N1 C7 C6 . . . . -56.7(2) ?
    C8 C6 C7 N1 . . . . 57.0(2) ?
    C5 C6 C7 N1 . . . . -63.5(2) ?
    C8 C6 C7 C17 . . . . -178.52(18) ?
    C5 C6 C7 C17 . . . . 61.0(2) ?
    O1 C8 C2 C3 . . . . 118.4(3) ?
    C6 C8 C2 C3 . . . . -62.6(2) ?
    O1 C8 C2 C1 . . . . -116.7(3) ?
    C6 C8 C2 C1 . . . . 62.3(2) ?
    C4 C3 C2 C8 . . . . 54.2(3) ?
    C4 C3 C2 C1 . . . . -65.9(3) ?
    O3 C20 C19 C18 . . . . -179.6(2) ?
    C21 C20 C19 C18 . . . . 1.4(4) ?
    C17 C18 C19 C20 . . . . 0.5(4) ?
    C10 C9 C14 C13 . . . . 1.0(4) ?
    C1 C9 C14 C13 . . . . -176.0(2) ?
    C20 C21 C22 C17 . . . . -0.8(4) ?
    C9 C14 C13 C12 . . . . -0.2(4) ?
    C12 C11 C10 C9 . . . . -0.8(4) ?
    C14 C9 C10 C11 . . . . -0.6(4) ?
    C1 C9 C10 C11 . . . . 176.5(2) ?
    C2 C3 C4 C5 . . . . -46.6(3) ?
    C6 C5 C4 C3 . . . . 46.6(3) ?
    C19 C18 C17 C22 . . . . -2.5(4) ?
    C19 C18 C17 C7 . . . . 174.5(2) ?
    C21 C22 C17 C18 . . . . 2.7(4) ?
    C21 C22 C17 C7 . . . . -174.5(2) ?
    N1 C7 C17 C18 . . . . 35.2(3) ?
    C6 C7 C17 C18 . . . . -88.3(3) ?
    N1 C7 C17 C22 . . . . -147.8(2) ?
    C6 C7 C17 C22 . . . . 88.7(3) ?
    C15 O2 C12 C11 . . . . 169.6(3) ?
    C15 O2 C12 C13 . . . . -11.4(4) ?
    C10 C11 C12 O2 . . . . -179.3(2) ?
    C10 C11 C12 C13 . . . . 1.6(4) ?
    C14 C13 C12 O2 . . . . 179.9(2) ?
    C14 C13 C12 C11 . . . . -1.2(4) ?
    C7 N1 C1 C9 . . . . -179.96(18) ?
    C7 N1 C1 C2 . . . . 56.2(2) ?
    C14 C9 C1 N1 . . . . -27.4(3) ?
    C10 C9 C1 N1 . . . . 155.7(2) ?
    C14 C9 C1 C2 . . . . 95.9(3) ?
    C10 C9 C1 C2 . . . . -81.1(3) ?
    C8 C2 C1 N1 . . . . -56.4(2) ?
    C3 C2 C1 N1 . . . . 64.4(2) ?
    C8 C2 C1 C9 . . . . 179.34(18) ?
    C3 C2 C1 C9 . . . . -59.9(2) ?
    C20 O3 C23 C24 . . . . 174.3(2) ?
    C12 O2 C15 C16 . . . . -166.9(2) ?
loop_
    _geom_hbond_atom_site_label_D
    _geom_hbond_atom_site_label_H
    _geom_hbond_atom_site_label_A
    _geom_hbond_site_symmetry_A
    _geom_hbond_distance_DH
    _geom_hbond_distance_HA
    _geom_hbond_distance_DA
    _geom_hbond_angle_DHA
    C18 H18 O1 1_565 0.93 2.57 3.428(3) 154
    C14 H14 O1 1_565 0.92 2.61 3.501(3) 159
