# Supplementary material for: 2,4-Bis(4-eth­oxy­phen­yl)-3-aza­bicyclo­[3.3.1]nonan-9-one
Source: Acta Crystallogr Sect E Struct Rep Online. 2012 Sep 5;68(Pt 10):o2841. doi: 10.1107/S1600536812037385 (PMC3470201; doi:10.1107/S1600536812037385)
Supplement: Supplementary file 2 [file e-68-o2841-Isup2.hkl]

# 
# h,k,l, Fc-squared, Fo-squared, sigma(Fo-squared) and status flag 
# 
data_I
_shelx_title '    new in P21/n' 
_shelx_refln_list_code          4 
_shelx_F_calc_maximum      180.53 
_exptl_crystal_F_000       816.00 
_reflns_d_resolution_high  0.7208 
 
loop_ 
 _symmetry_equiv_pos_as_xyz 
 'x, y, z' 
 '-x+1/2, y+1/2, -z+1/2' 
 '-x, -y, -z' 
 'x-1/2, -y-1/2, z-1/2' 
 
_cell_length_a    14.0319 
_cell_length_b     7.3143 
_cell_length_c    20.5820 
_cell_angle_alpha  90.000 
_cell_angle_beta  106.841 
_cell_angle_gamma  90.000 
 
_shelx_F_squared_multiplier     1.000 
 
loop_ 
 _refln_index_h 
 _refln_index_k 
 _refln_index_l 
 _refln_F_squared_calc 
 _refln_F_squared_meas 
 _refln_F_squared_sigma 
 _refln_observed_status 
   4   0   0     8487.28     8751.79    171.15 o 
   6   0   0      200.13      203.69      5.70 o 
   8   0   0     3204.77     3565.61     71.11 o 
  10   0   0      233.77      222.16      7.39 o 
  12   0   0       99.08      103.49      5.84 o 
  14   0   0       85.35       73.09      5.60 o 
  16   0   0        0.05       -3.37      4.37 o 
   1   1   0     4717.59     3832.80     59.35 o 
   2   1   0     4863.55     5018.85     55.23 o 
   3   1   0      132.48      112.43      2.50 o 
   4   1   0     4978.37     5141.48     62.83 o 
   5   1   0      403.27      336.29      5.65 o 
   6   1   0      209.82      215.57      4.85 o 
   7   1   0      698.07      591.76     13.69 o 
   8   1   0      434.50      505.97     12.39 o 
   9   1   0       57.86       53.70      3.52 o 
  10   1   0        8.31       13.41      2.88 o 
  11   1   0       11.63        8.56      2.31 o 
  12   1   0       83.83       90.09      3.97 o 
  13   1   0        6.50        5.11      3.38 o 
  14   1   0        1.68       -0.59      3.41 o 
  15   1   0        1.70       -4.91      6.94 o 
  16   1   0        1.12       -4.51      4.51 o 
  17   1   0        0.31       -2.63      9.47 o 
  18   1   0        0.11       11.90      5.85 o 
   0   2   0     9839.84    10869.96    222.52 o 
   1   2   0     1044.91      952.03     13.89 o 
   2   2   0       63.96       64.08      2.86 o 
   3   2   0       51.79       41.97      2.09 o 
   4   2   0     1546.07     2065.57     25.33 o 
   5   2   0       29.02       23.67      2.00 o 
   6   2   0     3612.62     4164.42     55.89 o 
   7   2   0      493.31      495.14      8.10 o 
   8   2   0       58.70       65.77      2.68 o 
   9   2   0      278.04      221.05      4.81 o 
  10   2   0       17.90       18.83      2.08 o 
  11   2   0      113.22       87.62      3.92 o 
  12   2   0       14.77       17.21      2.32 o 
  13   2   0       57.36       50.22      4.69 o 
  14   2   0       77.52       74.43      7.01 o 
  15   2   0        0.09       -4.47      4.73 o 
  16   2   0        0.14       -7.54      7.54 o 
  17   2   0        2.67       -4.63     14.00 o 
  18   2   0        9.57        5.57     19.09 o 
   1   3   0     1226.67     1035.93     15.68 o 
   2   3   0        1.86        6.19      1.66 o 
   3   3   0        0.86        0.55      1.88 o 
   4   3   0       53.17       52.39      2.36 o 
   5   3   0        3.03       -2.43      2.43 o 
   6   3   0      277.78      330.52      6.01 o 
   7   3   0       17.78       26.44      3.15 o 
   8   3   0        3.93        3.37      4.38 o 
   9   3   0        1.43        1.32      4.03 o 
  10   3   0      334.84      343.85     10.08 o 
  11   3   0      369.54      330.90      8.95 o 
  12   3   0       98.00       98.27      5.36 o 
  13   3   0       94.45       84.38      7.59 o 
  14   3   0       19.94       24.00      8.15 o 
  15   3   0       77.63       79.12      8.77 o 
  16   3   0        0.09        3.98      6.04 o 
  17   3   0       14.62       12.05     11.06 o 
   0   4   0     3295.98     4113.65     79.86 o 
   1   4   0      117.93      123.31      4.60 o 
   2   4   0      250.93      310.82      6.97 o 
   3   4   0      353.49      297.23      7.68 o 
   4   4   0       55.05       59.78      5.48 o 
   5   4   0      133.92      142.03      5.11 o 
   6   4   0      315.92      369.09      8.89 o 
   7   4   0        1.04       -2.15      2.15 o 
   8   4   0       21.07       34.94      4.15 o 
   9   4   0      107.87       89.65      5.90 o 
  10   4   0        4.58       14.88      3.73 o 
  11   4   0      238.01      235.22     15.76 o 
  12   4   0       53.79       50.04      7.06 o 
  13   4   0        2.18       -2.74      5.45 o 
  14   4   0        2.95        3.05      6.01 o 
  15   4   0       16.73       28.05     12.68 o 
  16   4   0       46.91       67.78      9.12 o 
  17   4   0      122.24      140.99     18.70 o 
   1   5   0        1.19       -2.39      2.39 o 
   2   5   0        2.82        0.04      2.58 o 
   3   5   0      217.49      216.71      9.99 o 
   4   5   0      224.86      255.36      7.66 o 
   5   5   0        0.16       -2.33      2.87 o 
   6   5   0        4.04        6.02      2.80 o 
   7   5   0        2.27       -2.50      2.50 o 
   8   5   0        6.65        6.40      3.51 o 
   9   5   0        1.59       -5.18      6.37 o 
  10   5   0        0.25       -6.41      6.41 o 
  11   5   0       82.12       84.45      8.37 o 
  12   5   0        5.26       14.63      6.11 o 
  13   5   0        2.24        6.49      6.27 o 
  14   5   0       26.33       39.02      7.98 o 
  15   5   0       36.81       43.26      8.54 o 
  16   5   0        4.76       17.29     13.13 o 
   0   6   0       73.22       58.35      9.08 o 
   1   6   0      130.27      105.07      7.70 o 
   2   6   0        3.41        3.78      3.34 o 
   3   6   0        3.95       -1.70      3.18 o 
   4   6   0       49.55       58.48      5.26 o 
   5   6   0        6.49        4.97      5.16 o 
   6   6   0       13.00        7.29      7.39 o 
   7   6   0       57.78       65.60     10.77 o 
   8   6   0        7.71        9.30      7.64 o 
   9   6   0       83.47       72.01     11.23 o 
  10   6   0        1.11       15.58      6.35 o 
  11   6   0        0.52        0.36     11.27 o 
  12   6   0        0.28        1.38      6.22 o 
  13   6   0        2.54       17.38      7.36 o 
  14   6   0       12.93       12.72      7.50 o 
  15   6   0        0.24        0.14     12.04 o 
   1   7   0        5.53        4.69      5.17 o 
   2   7   0      174.10      168.59      9.81 o 
   3   7   0      198.47      166.29      9.80 o 
   4   7   0       22.81       17.39      8.84 o 
   5   7   0      319.93      283.49     18.56 o 
   6   7   0        1.04       12.22      8.59 o 
   7   7   0        2.02        9.75      8.56 o 
   8   7   0        6.64        3.24      8.31 o 
   9   7   0        3.66        3.46      6.37 o 
  10   7   0        0.22       -2.18      6.48 o 
  11   7   0        2.61        9.40      7.27 o 
  12   7   0       18.55       25.43      8.22 o 
  13   7   0       25.71       36.06     14.08 o 
   0   8   0      403.20      465.01     24.16 o 
   1   8   0       96.11      124.76     14.30 o 
   2   8   0        4.09       14.89      8.84 o 
   3   8   0        3.56       10.81      8.70 o 
   4   8   0        6.04       20.95      9.61 o 
   5   8   0       39.62       32.68     11.16 o 
   6   8   0       34.88       36.20     11.34 o 
   7   8   0       25.39       45.62      8.60 o 
   8   8   0       48.02       44.17      9.14 o 
   9   8   0        9.68       18.33      7.91 o 
  10   8   0       11.00        9.71      7.93 o 
  11   8   0        0.41       11.94      7.89 o 
   1   9   0       63.08      106.52     13.31 o 
   2   9   0        1.45       13.31      8.73 o 
   3   9   0        2.32       11.35      9.24 o 
   4   9   0        5.16        4.36      6.56 o 
   5   9   0        4.53       15.51     14.14 o 
   6   9   0        2.34       13.79      7.48 o 
   7   9   0        0.55        7.08      7.65 o 
   8   9   0       32.16       44.21      9.56 o 
   2  10   0        7.59       44.44     12.57 o 
   3  10   0        9.84       40.85     12.54 o 
 -15   0   1        1.18       -1.62      7.22 o 
 -13   0   1        6.51       12.01      4.65 o 
 -11   0   1       11.35        9.49      5.55 o 
  -9   0   1     1315.37     1052.45     22.79 o 
   1   0   1     3820.68     2803.30     46.56 o 
   3   0   1     3757.37     3296.18     40.98 o 
   5   0   1      425.56      251.17      5.30 o 
   7   0   1      196.09      179.21      5.99 o 
   9   0   1       98.94      103.80      7.75 o 
  11   0   1       18.42       16.33      3.74 o 
  13   0   1       22.29       14.37      4.10 o 
  15   0   1       93.88       78.84      6.20 o 
  17   0   1        1.95        2.25      5.07 o 
 -18   1   1        4.20        5.88      5.46 o 
 -17   1   1        8.64        5.37      7.96 o 
 -16   1   1        0.03      -10.55     10.55 o 
 -15   1   1       42.33       44.25      6.14 o 
 -14   1   1        2.93       -3.30      3.30 o 
 -13   1   1       36.79       28.30      3.85 o 
 -12   1   1        2.78        6.38      3.13 o 
 -11   1   1      137.30      135.16      6.99 o 
 -10   1   1      113.04      104.74      4.72 o 
  -9   1   1        0.00       -0.70      2.31 o 
  -8   1   1       21.26       31.99      5.25 o 
  -7   1   1      934.26      881.32     19.05 o 
  -6   1   1       19.86       43.80      2.99 o 
  -5   1   1     3555.27     3079.58     49.10 o 
  -4   1   1     1976.92     1995.74     32.27 o 
  -3   1   1     2636.85     2179.01     41.45 o 
  -2   1   1     4222.42     4999.31     67.31 o 
  -1   1   1    10134.58     7955.86    124.80 o 
   0   1   1      484.33      533.64      7.82 o 
   1   1   1     4280.58     3506.13     42.11 o 
   2   1   1    15766.09    17239.09    166.20 o 
   3   1   1        0.07        3.10      0.72 o 
   4   1   1        4.65      130.13      3.98 o 
   5   1   1        1.49        3.87      1.03 o 
   6   1   1     1054.09     1094.80     12.09 o 
   7   1   1       26.68       28.11      1.36 o 
   8   1   1       79.74      127.53      3.28 o 
   9   1   1        0.39        0.67      1.63 o 
  10   1   1       44.64       57.75      2.74 o 
  11   1   1       65.55       71.74      3.71 o 
  12   1   1       71.61       61.32      3.71 o 
  13   1   1      182.48      178.60      5.67 o 
  14   1   1        4.07       -0.85      3.89 o 
  15   1   1       14.79       10.15      5.14 o 
  16   1   1       14.38       12.77      4.30 o 
  17   1   1        3.15       -4.82      4.82 o 
  18   1   1        0.71        0.35      5.63 o 
 -18   2   1        0.73        3.28     12.02 o 
 -17   2   1       20.45       18.07      5.86 o 
 -16   2   1       10.70        8.32     11.23 o 
 -15   2   1        0.05       -4.49      4.49 o 
 -14   2   1       40.01       39.89      5.82 o 
 -13   2   1        8.30       -2.70      3.36 o 
 -12   2   1       63.44       78.06      4.82 o 
 -11   2   1      271.74      228.74      8.18 o 
 -10   2   1       22.16       15.52      3.41 o 
  -9   2   1      226.11      210.16      4.40 o 
  -8   2   1      171.24      218.37      5.08 o 
  -7   2   1     1225.97     1150.04     23.47 o 
  -6   2   1       28.70       45.01      2.59 o 
  -5   2   1      448.20      403.67      7.94 o 
  -4   2   1      101.83       90.42      2.56 o 
  -3   2   1     2800.40     2459.85     33.52 o 
  -2   2   1       19.24       26.50      3.19 o 
  -1   2   1        4.15        5.20      1.27 o 
   0   2   1     1448.64     1614.78     22.55 o 
   1   2   1        3.02        5.74      1.37 o 
   2   2   1      135.80      194.39      4.09 o 
   3   2   1     1185.52     1031.94     12.27 o 
   4   2   1      704.61      820.86      9.23 o 
   5   2   1      108.93       93.11      2.18 o 
   6   2   1      653.51      753.56     10.40 o 
   7   2   1       27.45       32.57      2.13 o 
   8   2   1       18.28       49.03      2.43 o 
   9   2   1      246.50      222.51      4.30 o 
  10   2   1      507.44      504.96      8.37 o 
  11   2   1        2.14        3.33      2.17 o 
  12   2   1       20.67       17.12      2.78 o 
  13   2   1        1.03        2.02      2.27 o 
  14   2   1       15.89        9.00      3.34 o 
  15   2   1       27.69       11.38      9.54 o 
  16   2   1        2.04       -2.84      5.36 o 
  17   2   1        0.01       -5.14     12.75 o 
  18   2   1        1.10       -7.68     11.06 o 
 -17   3   1        7.99        9.09      6.23 o 
 -16   3   1        8.66       13.54      6.27 o 
 -15   3   1        5.00       18.26      5.92 o 
 -14   3   1       63.23       69.54      7.37 o 
 -13   3   1       66.00       53.08      4.26 o 
 -12   3   1      103.74      125.47      5.50 o 
 -11   3   1       11.42       15.89      3.31 o 
 -10   3   1      553.87      595.67     14.49 o 
  -9   3   1      124.81      111.58      9.86 o 
  -8   3   1        0.12        0.56      2.34 o 
  -7   3   1      121.19      119.97      5.29 o 
  -6   3   1        0.06        1.02      5.77 o 
  -5   3   1        8.62       -2.92      2.92 o 
  -4   3   1       30.21       22.58      2.64 o 
  -3   3   1     3737.43     3732.52     58.68 o 
  -2   3   1      666.20      985.34     14.99 o 
  -1   3   1     1151.16     1127.44     16.87 o 
   0   3   1       79.47       86.38      4.44 o 
   1   3   1      382.82      354.44      6.83 o 
   2   3   1       32.03       63.57      2.96 o 
   3   3   1       69.72       68.34      3.02 o 
   4   3   1        2.22       -1.42      1.42 o 
   5   3   1       99.50       77.84      3.44 o 
   6   3   1      136.44      191.96      4.34 o 
   7   3   1        2.84       -0.19      2.31 o 
   8   3   1      196.47      223.85      7.68 o 
   9   3   1        4.11        7.45      2.77 o 
  10   3   1        0.03       13.87      3.14 o 
  11   3   1      242.58      200.95      7.15 o 
  12   3   1       30.16       34.06      4.15 o 
  13   3   1       83.08       88.35      7.94 o 
  14   3   1        0.17       -3.56     13.36 o 
  15   3   1        2.19       -1.06      5.72 o 
  16   3   1       81.62      118.41      9.77 o 
  17   3   1        5.12        2.74      6.83 o 
 -17   4   1        0.12        9.89     12.04 o 
 -16   4   1      113.15      130.76     10.57 o 
 -15   4   1        6.18        0.50      6.17 o 
 -14   4   1       36.50       44.28      7.22 o 
 -13   4   1        9.99       11.72      5.76 o 
 -12   4   1       12.95       15.64      5.65 o 
 -11   4   1      193.65      178.14     12.61 o 
 -10   4   1       27.01       26.75      6.67 o 
  -9   4   1       12.63       18.62      8.20 o 
  -8   4   1      120.10      103.58      7.10 o 
  -7   4   1      174.18      151.95      8.33 o 
  -6   4   1      195.62      219.22      6.23 o 
  -5   4   1        2.62        0.49      2.68 o 
  -4   4   1      274.06      294.68      9.51 o 
  -3   4   1      913.27      938.15     17.37 o 
  -2   4   1     3789.19     5130.81     69.64 o 
  -1   4   1       39.05       43.15      2.97 o 
   0   4   1       25.19       10.24      2.25 o 
   1   4   1      136.29      155.34      6.40 o 
   2   4   1      491.35      580.54     10.48 o 
   3   4   1      188.22      198.84      6.13 o 
   4   4   1        0.99        5.59      3.13 o 
   5   4   1      228.11      230.07      6.62 o 
   6   4   1       48.57       52.78      5.70 o 
   7   4   1      444.56      441.98      9.62 o 
   8   4   1        5.91       27.16      3.99 o 
   9   4   1      463.71      422.10     11.00 o 
  10   4   1      263.86      253.41      8.38 o 
  11   4   1       97.30      109.04      8.76 o 
  12   4   1       78.75       88.85      8.33 o 
  13   4   1       27.72       29.07      7.45 o 
  14   4   1      111.80      117.69      9.97 o 
  15   4   1       36.17       40.27      8.33 o 
  16   4   1        2.23       14.47      7.57 o 
 -16   5   1       12.68       28.06     13.20 o 
 -15   5   1       84.61      116.85     10.60 o 
 -14   5   1       25.20       26.01      7.19 o 
 -13   5   1       18.55       20.27      6.73 o 
 -12   5   1       42.63       58.14      7.72 o 
 -11   5   1       16.59       21.55      7.99 o 
 -10   5   1        1.80       -6.16      6.16 o 
  -9   5   1        1.25       -5.74      5.74 o 
  -8   5   1      104.13      107.16      5.02 o 
  -7   5   1       35.90       47.07      5.67 o 
  -6   5   1       22.25       28.42      4.90 o 
  -5   5   1        9.42        1.77      4.93 o 
  -4   5   1      181.06      224.85      7.20 o 
  -3   5   1        1.61       -1.65      2.54 o 
  -2   5   1      108.49      145.91      6.02 o 
  -1   5   1      154.67      142.09      6.00 o 
   0   5   1       85.43       94.10      4.47 o 
   1   5   1       87.42       87.65      4.95 o 
   2   5   1        0.36       -2.41      2.43 o 
   3   5   1       11.33        5.97      2.81 o 
   4   5   1      112.93      143.07      5.98 o 
   5   5   1       26.65       10.31      3.01 o 
   6   5   1        9.94       13.00      5.17 o 
   7   5   1       51.13       53.26      4.83 o 
   8   5   1      126.32      125.78     12.01 o 
   9   5   1       28.81       17.68      6.10 o 
  10   5   1        9.06        5.79      5.69 o 
  11   5   1        0.37        2.49      5.62 o 
  12   5   1       20.35       33.41      7.05 o 
  13   5   1        9.56       18.05     12.71 o 
  14   5   1        0.35        7.14      9.54 o 
  15   5   1       59.11       55.33      9.20 o 
  16   5   1       18.31        4.19     12.92 o 
 -15   6   1        1.69       16.97     12.22 o 
 -14   6   1       47.10       56.97      8.80 o 
 -13   6   1       24.25       24.40      7.51 o 
 -12   6   1       20.61       19.54      8.24 o 
 -11   6   1        8.44        5.49      8.49 o 
 -10   6   1        9.97       -6.13      7.32 o 
  -9   6   1       38.57       32.78      9.16 o 
  -8   6   1       54.82       51.27      9.86 o 
  -7   6   1       80.01       52.78     10.00 o 
  -6   6   1       23.91       15.18      7.96 o 
  -5   6   1      228.59      192.48      6.75 o 
  -4   6   1       41.15       32.34      4.24 o 
  -3   6   1      238.32      214.51      7.94 o 
  -2   6   1      369.26      370.17     10.42 o 
  -1   6   1        0.16       -5.09      7.04 o 
   0   6   1      119.76      109.13      9.21 o 
   1   6   1       19.69       27.40      5.38 o 
   2   6   1       22.22       22.89      4.54 o 
   3   6   1        2.24       -4.66      4.66 o 
   4   6   1        0.39       -3.81      3.81 o 
   5   6   1       14.09        5.29     10.55 o 
   6   6   1      112.28      116.38     12.61 o 
   7   6   1       53.84       50.14     10.35 o 
   8   6   1       66.04       72.22      8.17 o 
   9   6   1       20.62       18.41      8.05 o 
  10   6   1      225.01      263.19     13.52 o 
  11   6   1       20.18       32.27      7.65 o 
  12   6   1       14.14       13.37      8.31 o 
  13   6   1        7.06        9.74      9.82 o 
  14   6   1        0.22       -7.89     11.27 o 
 -13   7   1        5.47        5.25     11.16 o 
 -12   7   1       41.09       60.73      9.36 o 
 -11   7   1        6.44        8.36      7.02 o 
 -10   7   1       26.19       30.32     10.74 o 
  -9   7   1       18.77        4.58      8.63 o 
  -8   7   1        0.16       -7.25      7.25 o 
  -7   7   1        1.76        8.42      8.56 o 
  -6   7   1      196.03      199.76     16.02 o 
  -5   7   1        3.28        8.73      8.52 o 
  -4   7   1        2.59       -7.06      9.01 o 
  -3   7   1      151.22      120.31      8.50 o 
  -2   7   1       43.39       60.17      7.17 o 
  -1   7   1      596.64      563.82     22.17 o 
   0   7   1        1.82       -4.97      4.97 o 
   1   7   1       10.78       -9.78     10.16 o 
   2   7   1       64.48       76.94      7.73 o 
   3   7   1        0.62       -2.14      4.87 o 
   4   7   1       75.41       83.59     12.11 o 
   5   7   1       41.31       51.83     11.27 o 
   6   7   1        9.02        0.53      8.20 o 
   7   7   1       49.44       49.44      7.98 o 
   8   7   1       82.35      110.16     10.24 o 
   9   7   1        3.98       13.80      6.96 o 
  10   7   1       33.49       42.99      8.74 o 
  11   7   1       38.00       43.88      8.89 o 
  12   7   1        0.73        0.29      7.33 o 
  13   7   1        1.83        0.63     11.69 o 
 -11   8   1       16.11       30.15      8.62 o 
 -10   8   1       48.12       57.20      9.58 o 
  -9   8   1        0.01        3.78     14.77 o 
  -8   8   1        1.69       11.83     10.00 o 
  -7   8   1        5.18        5.00      9.33 o 
  -6   8   1       40.78       35.00     11.02 o 
  -5   8   1        7.55       11.69      9.40 o 
  -4   8   1       28.14       47.29     11.27 o 
  -3   8   1       90.52       89.40     12.85 o 
  -2   8   1       83.63       92.55      8.24 o 
  -1   8   1        5.57       25.03      6.12 o 
   0   8   1      127.97      150.83     10.85 o 
   1   8   1      236.33      236.37     15.70 o 
   2   8   1        5.74       12.12      5.98 o 
   3   8   1        0.12       10.22      5.85 o 
   4   8   1        2.05       14.74      6.53 o 
   5   8   1       62.38       56.54      9.38 o 
   6   8   1       63.89       84.70      9.67 o 
   7   8   1       43.18       38.52      8.48 o 
   8   8   1        0.70        1.89      7.09 o 
   9   8   1       36.90       50.90      9.46 o 
  10   8   1        0.93        8.67     10.18 o 
  11   8   1        0.96       -7.96     10.95 o 
  -8   9   1        1.70       20.37      8.11 o 
  -7   9   1        5.60       21.78     12.61 o 
  -6   9   1        2.51       13.71     13.50 o 
  -5   9   1       31.06       45.99     12.82 o 
  -4   9   1        0.13        7.68     10.14 o 
  -3   9   1        0.25       -8.80      8.80 o 
   0   9   1       44.15       83.28     12.32 o 
   1   9   1        8.60        8.73      8.59 o 
   2   9   1       46.63       51.30     11.55 o 
   3   9   1        0.42        3.96      9.10 o 
   4   9   1       18.19       13.61      7.49 o 
   5   9   1       35.30       42.10     11.64 o 
   6   9   1        2.78       10.24      7.65 o 
   7   9   1        1.15        5.64      7.71 o 
   8   9   1        0.87       -4.49      7.36 o 
   2  10   1        0.42       17.78     11.30 o 
 -16   0   2       47.55       27.47      9.12 o 
 -14   0   2        0.09        2.11      6.34 o 
 -12   0   2        9.76       12.10      3.08 o 
 -10   0   2      241.93      282.33     13.91 o 
  -2   0   2     9923.62    10371.56    206.72 o 
   0   0   2        3.48       15.30      2.55 o 
   2   0   2     9514.40     9478.81    116.14 o 
   4   0   2     3789.53     4135.78     46.41 o 
   6   0   2     2576.99     2914.12     58.39 o 
   8   0   2        0.18        6.46      2.79 o 
  10   0   2       52.14       52.85      6.39 o 
  12   0   2       64.75       49.67      5.12 o 
  14   0   2       35.60       33.28      5.12 o 
  16   0   2       22.24       28.70      6.30 o 
  18   0   2       12.72       10.99      5.70 o 
 -18   1   2       11.07        8.20      5.18 o 
 -17   1   2        1.67       -4.81      4.81 o 
 -16   1   2        0.15       -1.81      7.27 o 
 -15   1   2        0.64        8.05      4.18 o 
 -14   1   2        3.58        6.89      4.37 o 
 -13   1   2        8.32        1.19      3.02 o 
 -12   1   2      358.90      356.48      9.13 o 
 -11   1   2      395.57      335.40      9.85 o 
 -10   1   2      269.89      285.68      8.51 o 
  -9   1   2      142.04      148.41      5.67 o 
  -8   1   2     1700.96     1576.34     32.55 o 
  -7   1   2     1645.24     1463.49     40.99 o 
  -6   1   2     3563.47     3732.81     70.86 o 
  -5   1   2     8097.00     6898.24    129.47 o 
  -4   1   2    32591.45    35115.74    655.91 o 
  -3   1   2    10125.03     7993.79    123.07 o 
  -2   1   2     1143.61     1422.93     19.96 o 
  -1   1   2     9150.14     7520.68     92.60 o 
   0   1   2     4674.56     5229.77     50.21 o 
   1   1   2        0.29        0.43      0.65 o 
   2   1   2    13393.71    14398.85    138.69 o 
   3   1   2     2857.37     2476.71     22.96 o 
   4   1   2     1819.92     1753.93     16.53 o 
   5   1   2       89.80       96.70      5.07 o 
   6   1   2      944.66      973.57     11.04 o 
   7   1   2       18.81       36.46      1.60 o 
   8   1   2        0.15        2.26      1.24 o 
   9   1   2       51.90       30.13      2.32 o 
  10   1   2      106.19      102.62      3.65 o 
  11   1   2       69.14       62.83      3.76 o 
  12   1   2       94.07       86.90      4.32 o 
  13   1   2       16.53       16.61      3.23 o 
  14   1   2       10.02       10.69      3.84 o 
  15   1   2        2.58       -3.32      3.32 o 
  16   1   2        0.52        0.24      3.38 o 
  17   1   2        0.00       -3.49      3.57 o 
  18   1   2        0.00        0.42      5.95 o 
 -18   2   2       20.99       17.58      5.84 o 
 -17   2   2        0.89       -5.70      6.81 o 
 -16   2   2        0.99        6.96      4.96 o 
 -15   2   2       41.50       51.97      6.17 o 
 -14   2   2        0.78        6.75      7.68 o 
 -13   2   2        0.01       -3.89      7.07 o 
 -12   2   2        8.50       11.33      4.49 o 
 -11   2   2      185.20      172.90      6.99 o 
 -10   2   2      338.99      356.33     10.93 o 
  -9   2   2        0.12        5.99      4.08 o 
  -8   2   2      378.16      432.57     10.21 o 
  -7   2   2        3.70        9.29      3.19 o 
  -6   2   2     1936.92     2344.68     37.13 o 
  -5   2   2       10.46        9.87      1.81 o 
  -4   2   2     1264.29     1565.49     19.46 o 
  -3   2   2       45.53       31.13      1.83 o 
  -2   2   2      817.58      865.66     12.94 o 
  -1   2   2       14.09       14.14      1.52 o 
   0   2   2      568.84      694.78      9.62 o 
   1   2   2      976.06      805.48     10.79 o 
   2   2   2     2720.45     2924.18     65.58 o 
   3   2   2      610.00      488.22      6.74 o 
   4   2   2       12.30       16.24      1.16 o 
   5   2   2      262.44      204.29      2.95 o 
   6   2   2      164.41      193.66      3.78 o 
   7   2   2        9.95        7.87      1.69 o 
   8   2   2       36.97       48.26      2.57 o 
   9   2   2      107.58       98.09      3.22 o 
  10   2   2      120.86      145.89      3.85 o 
  11   2   2      219.59      198.65      5.18 o 
  12   2   2       47.74       54.28      5.67 o 
  13   2   2       18.03        6.61      3.44 o 
  14   2   2        5.06        0.82      3.42 o 
  15   2   2       10.56        5.98      5.70 o 
  16   2   2        4.12       -0.30      6.45 o 
  17   2   2        0.02       -5.63      5.63 o 
 -18   3   2       13.61       25.16      6.94 o 
 -17   3   2       48.05       51.86      7.59 o 
 -16   3   2       20.09       11.43      6.01 o 
 -15   3   2       52.97       57.77      7.08 o 
 -14   3   2      181.43      177.25      9.78 o 
 -13   3   2        0.97        7.32      6.23 o 
 -12   3   2        5.78        6.62      2.85 o 
 -11   3   2        0.58        4.40      2.56 o 
 -10   3   2      332.61      395.08     10.63 o 
  -9   3   2      101.30       81.65      4.96 o 
  -8   3   2       28.03       27.62      3.37 o 
  -7   3   2       69.95       59.22      5.99 o 
  -6   3   2      839.49     1024.40     15.02 o 
  -5   3   2     1828.00     1813.87     25.50 o 
  -4   3   2     4347.71     5320.42     71.37 o 
  -3   3   2      329.63      301.77      8.75 o 
  -2   3   2      157.01      243.28      4.68 o 
  -1   3   2      148.92      151.71      4.20 o 
   0   3   2     1655.71     1968.56     27.87 o 
   1   3   2        7.05        2.20      1.66 o 
   2   3   2      765.40      825.04     11.62 o 
   3   3   2       21.67       26.41      1.93 o 
   4   3   2      340.58      404.97      6.08 o 
   5   3   2       92.63       65.79      2.91 o 
   6   3   2      468.34      540.02      9.60 o 
   7   3   2      476.33      387.00      9.70 o 
   8   3   2       70.50       77.34      3.90 o 
   9   3   2      348.12      298.58      7.11 o 
  10   3   2       26.80       29.15      3.14 o 
  11   3   2      195.34      175.16      6.05 o 
  12   3   2       86.30       97.40      5.70 o 
  13   3   2        4.40        1.97      3.45 o 
  14   3   2       22.12       34.77      7.03 o 
  15   3   2       15.59       22.26      9.42 o 
  16   3   2        1.24       -4.37     18.13 o 
  17   3   2        2.55       -1.52      6.59 o 
 -17   4   2       10.87        9.51     11.69 o 
 -16   4   2        0.89       -1.85      6.35 o 
 -15   4   2        4.45       11.57      6.18 o 
 -14   4   2        1.07        5.20      5.60 o 
 -13   4   2       41.70       33.87      8.24 o 
 -12   4   2        0.28       -5.81      5.81 o 
 -11   4   2       10.11        9.91      3.27 o 
 -10   4   2       61.80       60.45      5.02 o 
  -9   4   2       13.28        8.22      3.64 o 
  -8   4   2       88.21      104.35      5.85 o 
  -7   4   2      614.43      581.00     11.60 o 
  -6   4   2       10.23       21.52      5.43 o 
  -5   4   2       33.23       39.06      3.32 o 
  -4   4   2      209.18      377.38      8.52 o 
  -3   4   2        6.18        1.57      2.37 o 
  -2   4   2      384.18      488.24      9.31 o 
  -1   4   2     1109.53      942.45     15.24 o 
   0   4   2       13.69       12.60      2.52 o 
   1   4   2       15.18       14.27      2.28 o 
   2   4   2      436.02      500.76      9.49 o 
   3   4   2      262.71      277.51     11.06 o 
   4   4   2        1.54        1.27      1.88 o 
   5   4   2        1.52       -1.50      2.22 o 
   6   4   2       74.85       82.62      4.38 o 
   7   4   2     1364.85     1257.60     19.90 o 
   8   4   2      322.49      327.89     11.18 o 
   9   4   2       43.89       47.74      4.64 o 
  10   4   2        1.80        3.08      5.15 o 
  11   4   2        8.79       11.50      5.95 o 
  12   4   2      100.50      106.96      9.10 o 
  13   4   2        1.68        0.42      5.92 o 
  14   4   2       12.77       19.01      7.07 o 
  15   4   2      293.22      309.55     14.88 o 
  16   4   2       26.95       31.46      8.46 o 
 -16   5   2        1.57       10.11     11.87 o 
 -15   5   2       43.58       43.41      8.28 o 
 -14   5   2       23.28       27.66      7.20 o 
 -13   5   2        4.51        2.68      7.39 o 
 -12   5   2       14.42        2.43      7.22 o 
 -11   5   2       11.80       14.86      7.43 o 
 -10   5   2        2.89        2.22      6.30 o 
  -9   5   2        3.25       -1.80      5.92 o 
  -8   5   2       28.33       29.04      3.42 o 
  -7   5   2        3.20        0.55      4.19 o 
  -6   5   2       37.91       46.78      5.03 o 
  -5   5   2        8.36        2.51      2.23 o 
  -4   5   2       31.22       34.80      2.92 o 
  -3   5   2       19.65       25.83      2.82 o 
  -2   5   2       75.74       71.99      6.18 o 
  -1   5   2      176.37      144.57      6.30 o 
   0   5   2       75.12       93.15      4.52 o 
   1   5   2        4.11        2.04      2.65 o 
   2   5   2      277.54      350.91      9.36 o 
   3   5   2      131.88      140.45      5.99 o 
   4   5   2        8.91        5.80      4.08 o 
   5   5   2       43.35       45.67      4.90 o 
   6   5   2       82.73      101.27      6.69 o 
   7   5   2        3.90        1.82      6.23 o 
   8   5   2       10.05        4.55      5.68 o 
   9   5   2       27.21       20.94      6.38 o 
  10   5   2        0.83        3.32      5.91 o 
  11   5   2       37.15       49.07      7.77 o 
  12   5   2        2.85        9.00      6.17 o 
  13   5   2       26.63       30.32      7.68 o 
  14   5   2        2.13       12.05      7.36 o 
  15   5   2        0.00       -2.60      7.21 o 
 -15   6   2        1.01       11.16     10.95 o 
 -14   6   2        0.48        6.35      6.53 o 
 -13   6   2        0.69       -3.47      6.12 o 
 -12   6   2        0.26       -7.22      7.22 o 
 -11   6   2        2.89        3.56      7.85 o 
 -10   6   2       46.19       51.27     10.18 o 
  -9   6   2        6.02        5.18      7.15 o 
  -8   6   2      191.87      159.02     13.49 o 
  -7   6   2        1.32       -6.37      6.37 o 
  -6   6   2      222.39      243.35     15.56 o 
  -5   6   2       93.59       81.90      6.78 o 
  -4   6   2       91.91       96.65      6.29 o 
  -3   6   2        0.14       -2.01      2.65 o 
  -2   6   2        2.18       -2.58      2.58 o 
  -1   6   2        0.06       -3.92      3.92 o 
   0   6   2        0.83       -0.63      4.26 o 
   1   6   2      269.42      265.26     10.91 o 
   2   6   2       80.80       78.12      7.80 o 
   3   6   2        7.74       -1.21      3.37 o 
   4   6   2      123.01      146.92      7.90 o 
   5   6   2       78.98       74.77      5.99 o 
   6   6   2        1.18       -5.27      5.27 o 
   7   6   2        6.72        6.49      5.78 o 
   8   6   2        3.06        6.48      5.83 o 
   9   6   2       65.94       76.73      9.05 o 
  10   6   2      119.63      144.50     11.02 o 
  11   6   2       39.17       49.28      8.42 o 
  12   6   2       21.23       25.75      7.76 o 
  13   6   2        4.12       -1.77      7.09 o 
  14   6   2       20.73       19.44     13.17 o 
 -13   7   2       22.59       29.43     11.39 o 
 -12   7   2       17.46       20.97      7.79 o 
 -11   7   2        2.51        7.78      9.23 o 
 -10   7   2        0.23       10.63      9.26 o 
  -9   7   2        9.53        4.82      8.52 o 
  -8   7   2        6.37        9.16      8.49 o 
  -7   7   2        2.26        1.58      7.82 o 
  -6   7   2      137.75      155.50     14.40 o 
  -5   7   2      685.50      647.48     28.70 o 
  -4   7   2        1.40       10.33      7.83 o 
  -3   7   2        1.84       -3.72      3.72 o 
  -2   7   2        7.62       -2.36      3.87 o 
  -1   7   2       26.74       21.02      4.69 o 
   0   7   2        7.66       -0.32      4.12 o 
   1   7   2       15.88        4.57      4.35 o 
   2   7   2        1.58       -0.49      4.20 o 
   3   7   2      223.16      207.94      9.24 o 
   4   7   2        1.39        3.92      5.75 o 
   5   7   2       42.29       49.86      7.86 o 
   6   7   2        0.35        8.43      6.13 o 
   7   7   2       39.99       51.33      8.23 o 
   8   7   2       48.51       55.05      8.49 o 
   9   7   2      107.52      106.83     10.59 o 
  10   7   2        0.16       -0.94      6.90 o 
  11   7   2       11.41       21.77     14.68 o 
  12   7   2       57.20       60.33     11.20 o 
 -11   8   2        9.65       27.11      8.47 o 
 -10   8   2       10.59       11.51     10.85 o 
  -9   8   2        0.37        0.11      9.65 o 
  -8   8   2       26.72       19.89     10.00 o 
  -7   8   2        0.28        2.25      8.87 o 
  -6   8   2        7.95        9.01      9.37 o 
  -5   8   2        1.97        2.22      8.80 o 
  -4   8   2        7.44        9.97      9.01 o 
  -3   8   2       10.29        2.54     15.69 o 
  -2   8   2       71.61       92.77      8.46 o 
  -1   8   2       69.04       71.17      7.93 o 
   0   8   2       49.45       64.52      6.35 o 
   1   8   2      353.93      331.30     14.74 o 
   2   8   2        0.11       12.17      6.10 o 
   3   8   2        3.15        6.52      6.20 o 
   4   8   2       46.51       55.56      8.37 o 
   5   8   2        2.44        4.77      6.53 o 
   6   8   2        1.35        9.43      6.82 o 
   7   8   2        7.69        7.28      8.63 o 
   8   8   2       38.06       51.20      9.47 o 
   9   8   2        0.57       -0.39      7.80 o 
  10   8   2        0.00       -1.15      7.52 o 
  -8   9   2        0.40        6.83     10.99 o 
  -7   9   2        0.36        9.89     10.85 o 
  -6   9   2        5.18       18.28     11.37 o 
  -5   9   2       78.70       88.63     14.68 o 
  -4   9   2       15.56       34.90     11.90 o 
  -3   9   2        0.62        2.75      9.61 o 
   0   9   2       16.50       15.95      9.19 o 
   1   9   2        4.72        5.49      9.54 o 
   2   9   2       10.64       13.35     10.25 o 
   3   9   2        2.47        9.23      7.20 o 
   4   9   2        0.00       -4.33      7.18 o 
   5   9   2       11.53        0.96      8.29 o 
   6   9   2       12.92       15.96      8.43 o 
   7   9   2        0.03        0.74      7.92 o 
   8   9   2        1.22       -5.92     11.76 o 
  -2  10   2        9.10       51.73     11.94 o 
   2  10   2       16.08       14.54     11.90 o 
 -15   0   3        2.80       -0.25      6.41 o 
 -13   0   3       49.59       40.81      7.39 o 
  -5   0   3     1897.58     1709.27     48.03 o 
  -3   0   3    14026.54    11573.10    235.80 o 
  -1   0   3      533.19      441.07      6.75 o 
   1   0   3     4205.64     3404.71     38.26 o 
   3   0   3       22.94       21.53      1.87 o 
   5   0   3     1280.12     1078.30     13.03 o 
   7   0   3       30.32       39.45      3.61 o 
   9   0   3      213.36      202.05     17.04 o 
  11   0   3        9.76       11.45      4.05 o 
  13   0   3       35.84       35.26      5.24 o 
  15   0   3       80.30       85.11      7.16 o 
  17   0   3       76.69       66.30      8.38 o 
 -18   1   3        0.39       -3.94      4.61 o 
 -17   1   3        7.57        7.38      4.13 o 
 -16   1   3        5.49        8.56      4.45 o 
 -15   1   3        5.70       11.96      4.14 o 
 -14   1   3      125.93      125.39      6.01 o 
 -13   1   3        1.00       -2.78      2.78 o 
 -12   1   3        3.34        4.31      6.04 o 
 -11   1   3        1.90        2.99      3.20 o 
 -10   1   3      150.60      181.01      6.53 o 
  -9   1   3      438.23      336.35     12.15 o 
  -8   1   3     2037.92     2168.47     59.61 o 
  -7   1   3      452.01      383.21     13.03 o 
  -5   1   3     5255.74     4518.97    115.06 o 
  -4   1   3       67.56       84.03     17.10 o 
  -3   1   3     5556.51     4224.31     51.65 o 
  -2   1   3     7525.70     8287.05    101.71 o 
  -1   1   3      413.07      296.68      3.60 o 
   0   1   3     6210.56     6769.71     64.71 o 
   1   1   3       32.81       40.74      1.30 o 
   2   1   3      761.27      864.81      8.74 o 
   3   1   3       88.08      116.27      3.09 o 
   4   1   3       31.27       47.18      1.58 o 
   5   1   3       63.74       41.44      1.31 o 
   6   1   3      607.67      670.73      8.27 o 
   7   1   3        2.06        8.27      1.54 o 
   8   1   3       18.22       27.06      1.93 o 
   9   1   3        1.12       -0.26      1.94 o 
  10   1   3       37.32       36.67      2.84 o 
  11   1   3       13.26       16.97      3.11 o 
  12   1   3       45.72       46.22      3.85 o 
  13   1   3       39.22       38.88      3.89 o 
  14   1   3        0.94       -3.47      3.47 o 
  15   1   3       14.55       20.04      4.61 o 
  16   1   3       10.81       13.97      4.07 o 
  17   1   3       11.89        3.24      4.13 o 
 -18   2   3        2.62        4.35      7.45 o 
 -17   2   3        3.95        3.32      4.99 o 
 -16   2   3        2.32       11.35      4.87 o 
 -15   2   3      159.47      154.14     14.60 o 
 -14   2   3       22.96       33.24      5.30 o 
 -13   2   3      236.80      190.21      7.74 o 
 -12   2   3       42.36       51.66      4.59 o 
 -11   2   3      367.01      368.15     21.67 o 
 -10   2   3       20.09       20.39      5.25 o 
  -9   2   3       24.82       30.74      5.07 o 
  -8   2   3      212.54      177.58      5.50 o 
  -7   2   3        4.15        2.61      3.57 o 
  -6   2   3      721.64      917.85     15.71 o 
  -5   2   3     2813.67     2628.69     41.43 o 
  -4   2   3        6.54        3.72      1.37 o 
  -3   2   3     2054.06     1875.42     23.56 o 
  -2   2   3      581.19      580.76     13.67 o 
  -1   2   3     1759.59     1508.95     19.27 o 
   0   2   3       13.19       12.01      1.27 o 
   1   2   3      238.72      230.23      3.92 o 
   2   2   3       23.65       59.58      2.20 o 
   3   2   3       28.03       39.17      1.70 o 
   4   2   3       31.83       27.43      1.47 o 
   5   2   3        0.28        1.22      1.00 o 
   6   2   3      108.40      116.83      2.46 o 
   7   2   3      192.18      193.42      4.47 o 
   8   2   3        3.78       10.48      1.89 o 
   9   2   3        9.53       16.38      2.14 o 
  10   2   3      405.61      404.37      6.85 o 
  11   2   3       73.39       81.23      3.87 o 
  12   2   3      105.03      111.50      5.20 o 
  13   2   3       10.00        8.66      3.71 o 
  14   2   3       20.41       13.05      3.90 o 
  15   2   3        0.99       -3.61      3.61 o 
  16   2   3        9.08        4.81      4.02 o 
  17   2   3        8.71       -1.49      7.67 o 
 -18   3   3        6.82        2.15      5.90 o 
 -17   3   3       40.05       38.81      6.95 o 
 -16   3   3       15.49       17.67      5.91 o 
 -15   3   3        2.43        8.36      5.31 o 
 -14   3   3      257.57      253.14     14.05 o 
 -13   3   3       75.69       73.28      8.77 o 
 -12   3   3       27.30       27.06      5.55 o 
 -11   3   3        0.15        0.52      3.56 o 
 -10   3   3       96.17       94.86      4.98 o 
  -9   3   3       97.14       85.01      4.70 o 
  -8   3   3       86.96      111.29      5.29 o 
  -7   3   3     1077.18     1119.25     23.89 o 
  -6   3   3     1852.56     2390.70     37.34 o 
  -5   3   3     2726.90     2766.68     43.92 o 
  -4   3   3      281.73      293.19      6.67 o 
  -3   3   3       34.09       28.51      1.89 o 
  -2   3   3       23.10       53.98      2.83 o 
  -1   3   3      211.66      184.13      4.13 o 
   0   3   3        4.40       -0.73      1.47 o 
   1   3   3       13.94       15.46      1.63 o 
   2   3   3      110.40      136.01      3.38 o 
   3   3   3       90.62       90.48      2.67 o 
   4   3   3       24.49       32.30      2.56 o 
   5   3   3      118.59      135.41      4.99 o 
   6   3   3      676.90      663.29      9.27 o 
   7   3   3      262.71      236.44      5.34 o 
   8   3   3       14.35       28.66      2.96 o 
   9   3   3      455.46      423.33      9.04 o 
  10   3   3        2.58        8.07      3.14 o 
  11   3   3        8.31        3.71      4.09 o 
  12   3   3       18.64       25.21      5.24 o 
  13   3   3        4.94        5.34      3.90 o 
  14   3   3      235.97      262.68      9.08 o 
  15   3   3        1.23        0.65     10.41 o 
  16   3   3       15.81        8.29      8.20 o 
  17   3   3       34.44        3.13     13.03 o 
 -17   4   3        1.83       -8.12      8.12 o 
 -16   4   3        0.79        2.56      6.24 o 
 -15   4   3       18.76       13.85      6.09 o 
 -14   4   3        1.26       -5.00      6.69 o 
 -13   4   3        0.04        5.92      6.55 o 
 -12   4   3       16.53        9.82      6.80 o 
 -11   4   3        5.17        7.44      6.85 o 
 -10   4   3        0.46       -1.44      2.90 o 
  -9   4   3        4.78        7.15      3.20 o 
  -8   4   3      191.16      207.32     11.48 o 
  -7   4   3        2.74       -1.22      3.23 o 
  -6   4   3        1.42        2.15      2.30 o 
  -5   4   3       26.32       22.41      4.79 o 
  -4   4   3      124.32      123.37      4.62 o 
  -3   4   3        3.91        3.67      1.91 o 
  -2   4   3       13.85       43.78      6.76 o 
  -1   4   3       99.62      121.15      4.77 o 
   0   4   3        0.12       10.34      2.81 o 
   1   4   3       14.71       29.29      2.44 o 
   2   4   3        0.23        2.24      1.82 o 
   3   4   3       74.73       71.38      3.73 o 
   4   4   3       81.72       90.45      3.68 o 
   5   4   3      431.89      397.94     11.06 o 
   6   4   3     1138.64     1217.52     17.39 o 
   7   4   3       56.46       50.39      3.60 o 
   8   4   3      147.74      161.39      6.96 o 
   9   4   3      123.26      129.78      6.69 o 
  10   4   3      178.42      199.49     10.89 o 
  11   4   3      507.34      451.75     17.24 o 
  12   4   3       64.24       63.50      9.97 o 
  13   4   3       24.12       26.40     10.56 o 
  14   4   3       46.59       42.50      8.14 o 
  15   4   3       22.41       20.10     22.36 o 
  16   4   3        5.44      -12.22     12.22 o 
 -16   5   3       10.83       23.16      7.58 o 
 -15   5   3        0.01        0.01      6.36 o 
 -14   5   3        0.53       -7.15      7.15 o 
 -13   5   3       16.66       14.40      7.96 o 
 -12   5   3       82.48       75.95     10.53 o 
 -11   5   3       43.99       31.66      8.24 o 
 -10   5   3        5.20       -5.56      5.56 o 
  -9   5   3        5.03        5.25      6.27 o 
  -8   5   3       14.92       20.93      3.30 o 
  -7   5   3        0.04       -1.88      2.56 o 
  -6   5   3       58.65       74.27      8.77 o 
  -5   5   3       42.11       26.95      4.55 o 
  -4   5   3       64.42       77.31      5.48 o 
  -3   5   3      142.21      145.07      5.05 o 
  -2   5   3        0.05       -2.20      2.20 o 
  -1   5   3       35.62       33.47      3.17 o 
   0   5   3      472.28      636.20     10.83 o 
   1   5   3      267.25      248.50      6.92 o 
   2   5   3       20.97       24.24      3.22 o 
   3   5   3       81.78       83.95      4.58 o 
   4   5   3      359.29      443.02     10.49 o 
   5   5   3      384.83      369.49      8.91 o 
   6   5   3      246.67      247.06      8.08 o 
   7   5   3        9.59        8.81      5.72 o 
   8   5   3       50.96       55.70      7.82 o 
   9   5   3       84.93       97.16      8.94 o 
  10   5   3      162.27      180.85     15.53 o 
  11   5   3       61.75       63.42      8.39 o 
  12   5   3        7.51        9.81      6.69 o 
  13   5   3        3.37       11.53      7.17 o 
  14   5   3       18.63       22.53     10.37 o 
  15   5   3       19.17        0.67     12.92 o 
 -15   6   3       11.53       24.30     11.73 o 
 -14   6   3        0.19       -1.73      6.02 o 
 -13   6   3        6.56       11.51      8.77 o 
 -12   6   3        2.12        1.94      7.75 o 
 -11   6   3        8.76       -3.98      7.18 o 
 -10   6   3        0.15       -6.06      6.76 o 
  -9   6   3        1.35       -5.28      6.30 o 
  -8   6   3       45.60       41.02      9.30 o 
  -7   6   3       98.65       94.62     11.51 o 
  -6   6   3      127.08      107.19     11.73 o 
  -5   6   3      118.57       86.14      6.78 o 
  -4   6   3       22.52       18.94      3.27 o 
  -3   6   3       88.13       84.48      4.77 o 
  -2   6   3       44.48       54.84      4.89 o 
  -1   6   3       15.81        4.63      3.72 o 
   0   6   3        1.55       -0.18      4.16 o 
   1   6   3      118.23       75.08      5.94 o 
   2   6   3        0.06       -2.96      2.96 o 
   3   6   3      143.53      146.62      8.18 o 
   4   6   3       37.84       56.55     12.53 o 
   5   6   3       78.04       71.96      5.94 o 
   6   6   3       63.21       69.72      8.32 o 
   7   6   3       91.07       88.80      8.98 o 
   8   6   3       66.81       67.11     10.18 o 
   9   6   3        1.25        4.56      6.25 o 
  10   6   3      117.71      141.92     11.21 o 
  11   6   3       79.99      107.48     10.51 o 
  12   6   3       17.63       16.80      7.75 o 
  13   6   3        0.03       -1.97      7.38 o 
  14   6   3        7.50       -4.19     12.47 o 
 -13   7   3        1.93       -5.25      8.77 o 
 -12   7   3        8.07       12.04      9.82 o 
 -11   7   3        0.77       12.32      9.54 o 
 -10   7   3        0.00        2.29      8.17 o 
  -9   7   3        6.09       13.38      8.77 o 
  -8   7   3      140.32      104.30     13.17 o 
  -7   7   3       67.04       39.82     10.42 o 
  -6   7   3      176.39      162.89     14.65 o 
  -5   7   3      215.96      178.95     15.18 o 
  -4   7   3      321.86      293.02     11.80 o 
  -3   7   3        3.92       -2.09      3.94 o 
  -2   7   3       36.16       18.28      5.67 o 
  -1   7   3        1.98       -3.65      3.65 o 
   0   7   3       12.96       11.82      4.58 o 
   1   7   3        0.02       -3.97      3.97 o 
   2   7   3      101.95      105.01      7.24 o 
   3   7   3      165.15      144.11     10.52 o 
   4   7   3        3.67        3.95      7.41 o 
   5   7   3      103.47      107.25      9.87 o 
   6   7   3       43.76       64.81      9.84 o 
   7   7   3        9.76       15.75     13.94 o 
   8   7   3       11.58       31.54      7.99 o 
   9   7   3       32.55       47.41      8.99 o 
  10   7   3        0.08        5.39     14.31 o 
  11   7   3       26.72       27.64     22.78 o 
  12   7   3        0.62       -2.90      8.13 o 
 -11   8   3       40.44       49.30     12.82 o 
 -10   8   3       48.34       42.33     12.15 o 
  -9   8   3        0.05        3.10      9.75 o 
  -8   8   3       38.45       51.16     12.01 o 
  -7   8   3        3.53       16.34      9.68 o 
  -6   8   3       11.16       14.23      9.37 o 
  -5   8   3        2.83        0.00      8.27 o 
  -4   8   3        1.50        8.66      8.59 o 
  -3   8   3       10.70        6.78     16.41 o 
  -2   8   3       86.41       96.57      8.68 o 
  -1   8   3       17.07       19.36      6.32 o 
   0   8   3        2.57        4.56      7.91 o 
   1   8   3       20.64       13.07      6.16 o 
   2   8   3       59.14       64.46      8.39 o 
   3   8   3       29.82       21.87     10.11 o 
   4   8   3        2.23        8.22      6.77 o 
   5   8   3       52.12       39.81      8.37 o 
   6   8   3       29.39       32.46      8.08 o 
   7   8   3        0.01       -6.69      6.69 o 
   8   8   3        3.08       -1.05     15.70 o 
   9   8   3        1.21       -6.61      7.55 o 
  10   8   3       32.40       53.88     10.41 o 
  -8   9   3       12.16       30.92     12.61 o 
  -7   9   3        4.65       29.23     11.90 o 
  -6   9   3        4.43        7.54     10.49 o 
  -5   9   3        0.13        7.29      9.97 o 
  -4   9   3        7.00        9.08     10.18 o 
  -3   9   3        0.07       -3.20      9.51 o 
   0   9   3      141.65      142.15     15.46 o 
   1   9   3        0.80        0.63      9.54 o 
   2   9   3        0.96       -6.13      9.30 o 
   3   9   3        1.84       -4.98      6.69 o 
   4   9   3        0.96        4.91      7.62 o 
   5   9   3        1.40       -7.24      7.24 o 
   6   9   3        0.35       -3.54     13.94 o 
   7   9   3        4.30       -2.83      7.96 o 
 -16   0   4       14.22       18.70      7.71 o 
 -14   0   4       21.37       32.15      7.25 o 
  -6   0   4       39.64       47.22      3.45 o 
  -4   0   4      329.26      550.22     11.61 o 
  -2   0   4     9290.55     8854.91    162.64 o 
   0   0   4      523.34      560.79      7.19 o 
   2   0   4       21.46       28.79      1.56 o 
   4   0   4       14.78       22.84      1.70 o 
   6   0   4       45.87       52.36      2.30 o 
   8   0   4      181.49      177.17     12.92 o 
  10   0   4       11.41        9.06      3.91 o 
  12   0   4       46.50       41.50      5.51 o 
  14   0   4        3.47       -2.93      7.99 o 
  16   0   4        0.38       -2.64      6.06 o 
 -17   1   4        5.96       10.03      4.09 o 
 -16   1   4       34.75       38.92      6.27 o 
 -15   1   4       23.48       21.01      5.56 o 
 -14   1   4       49.60       60.91      6.61 o 
 -13   1   4       23.61       23.16      3.69 o 
 -12   1   4      211.60      203.89     12.52 o 
 -11   1   4      816.44      764.14     23.70 o 
 -10   1   4       24.43       34.72      4.68 o 
  -9   1   4        0.35       -0.81      3.17 o 
  -8   1   4     1903.39     2014.31     55.67 o 
  -7   1   4     2555.86     2216.08     60.74 o 
  -6   1   4      323.27      445.64     10.65 o 
  -5   1   4       68.27       39.73      3.77 o 
  -4   1   4     3571.84     3839.51     55.89 o 
  -3   1   4     5305.71     4499.98     49.64 o 
  -2   1   4    13933.28    14462.59    159.73 o 
  -1   1   4     1153.64      957.42      9.99 o 
   0   1   4      638.77      584.78      6.53 o 
   1   1   4       38.74       33.73      1.37 o 
   2   1   4     2033.79     2286.30     20.48 o 
   3   1   4     1486.79     1343.11     13.24 o 
   4   1   4      455.34      552.25      5.86 o 
   5   1   4      794.14      641.19      7.83 o 
   6   1   4      165.47      172.95      2.69 o 
   7   1   4      152.08      134.40      3.27 o 
   8   1   4      651.04      659.20      9.32 o 
   9   1   4       80.14       81.67      3.06 o 
  10   1   4        1.15        2.48      2.33 o 
  11   1   4       34.22       34.92      3.68 o 
  12   1   4        0.12       -0.68      3.03 o 
  13   1   4        1.10       -3.05      3.05 o 
  14   1   4       11.79       10.56      3.67 o 
  15   1   4        0.06       -1.23      3.84 o 
  16   1   4        5.34        0.15      4.05 o 
  17   1   4       16.92        8.49      5.02 o 
 -18   2   4        1.20        6.37      6.95 o 
 -17   2   4        0.71        2.16      4.65 o 
 -16   2   4       27.40       34.48      5.49 o 
 -15   2   4       76.35       82.84      7.08 o 
 -14   2   4       39.43       55.18      7.22 o 
 -13   2   4       30.11       22.37     12.04 o 
 -12   2   4      487.29      490.43     12.83 o 
 -11   2   4       27.31       22.94      3.40 o 
 -10   2   4      803.36      855.16     27.29 o 
  -9   2   4       53.27       54.61      5.92 o 
  -8   2   4      650.94      633.51     14.65 o 
  -7   2   4       68.11       44.90      4.81 o 
  -6   2   4      979.88     1186.00     19.82 o 
  -5   2   4       69.54       56.30      4.26 o 
  -4   2   4      595.13      748.14     10.20 o 
  -3   2   4       84.57       87.79      4.27 o 
  -2   2   4     3230.80     3479.97     39.31 o 
  -1   2   4      154.35      140.23      4.45 o 
   0   2   4        6.63       14.36      1.29 o 
   1   2   4      117.58      115.30      4.07 o 
   2   2   4     1015.42     1117.70     14.22 o 
   3   2   4      536.09      450.25      6.97 o 
   4   2   4       90.87      116.84      2.61 o 
   5   2   4        2.84        2.07      1.19 o 
   6   2   4      326.82      287.97      4.30 o 
   7   2   4       73.21       61.75      2.74 o 
   8   2   4      413.14      441.53      6.67 o 
   9   2   4      123.98      116.89      3.82 o 
  10   2   4       50.86       49.33      2.95 o 
  11   2   4      333.61      317.32      8.82 o 
  12   2   4        5.22        2.98      4.29 o 
  13   2   4        0.05       -1.66      3.52 o 
  14   2   4        0.19       -3.57      3.57 o 
  15   2   4        7.01        3.15      4.05 o 
  16   2   4        6.62       -1.49      4.16 o 
  17   2   4        0.62        1.00      5.52 o 
 -18   3   4        6.69        2.53      8.54 o 
 -17   3   4        0.02        5.01      5.46 o 
 -16   3   4        1.82        5.77      5.26 o 
 -15   3   4        6.15        2.15      6.37 o 
 -14   3   4      111.91      126.24     10.35 o 
 -13   3   4       58.64       48.03      7.64 o 
 -12   3   4        0.10        0.32      5.11 o 
 -11   3   4        5.67       -0.53      2.58 o 
 -10   3   4       17.21       15.33      3.73 o 
  -9   3   4        0.02        3.18      2.61 o 
  -8   3   4      436.74      548.68     13.39 o 
  -7   3   4      369.04      398.49     10.65 o 
  -6   3   4       33.82       54.29      5.33 o 
  -5   3   4      390.17      325.40      7.38 o 
  -4   3   4       21.63       30.27      3.51 o 
  -3   3   4        0.00       -1.35      1.35 o 
  -2   3   4      489.12      542.80      8.43 o 
  -1   3   4       48.97       53.89      2.48 o 
   0   3   4      254.18      261.22      4.74 o 
   1   3   4      206.44      181.67      3.94 o 
   2   3   4      109.99      138.35      3.49 o 
   3   3   4      143.09      145.43      6.36 o 
   4   3   4       58.99       79.45      3.30 o 
   5   3   4     2579.88     2193.31     26.13 o 
   6   3   4       62.62       84.68      3.14 o 
   7   3   4      184.19      172.55      4.10 o 
   8   3   4       60.02       65.23      3.85 o 
   9   3   4      165.11      154.14      5.69 o 
  10   3   4      238.47      256.04      7.22 o 
  11   3   4       27.61       29.61      4.45 o 
  12   3   4       67.73       71.82      5.84 o 
  13   3   4        9.82        9.19      6.79 o 
  14   3   4       66.64       63.71      5.83 o 
  15   3   4        2.21       -2.21      6.88 o 
  16   3   4       30.45       29.32     14.26 o 
 -17   4   4        8.11       -3.96      8.17 o 
 -16   4   4        0.14       -4.83      5.69 o 
 -15   4   4        0.96       -2.04      6.69 o 
 -14   4   4        0.01       -6.37      6.37 o 
 -13   4   4       15.70        9.58      6.58 o 
 -12   4   4        0.67       -5.49      5.49 o 
 -11   4   4        2.22        0.53      5.42 o 
 -10   4   4       52.72       87.74      6.64 o 
  -9   4   4        5.04        8.60      3.34 o 
  -8   4   4        2.35        6.38      6.43 o 
  -7   4   4      252.07      242.23      6.61 o 
  -6   4   4       44.75       55.52      3.69 o 
  -5   4   4      956.13      874.95     16.45 o 
  -4   4   4        1.84        2.81      1.87 o 
  -3   4   4        6.18        6.42      2.08 o 
  -2   4   4      550.62      646.68     10.23 o 
  -1   4   4      471.60      508.74      8.68 o 
   0   4   4       21.07       18.91      2.26 o 
   1   4   4       21.87       16.45      2.21 o 
   2   4   4       13.55       19.70      2.63 o 
   3   4   4       73.65       56.01      3.52 o 
   4   4   4       76.99       84.54      3.70 o 
   5   4   4       64.72       67.59      3.39 o 
   6   4   4       93.79      105.76      4.19 o 
   7   4   4      327.31      283.19      6.31 o 
   8   4   4      177.72      181.23      4.89 o 
   9   4   4       30.81       34.88      6.56 o 
  10   4   4       12.16       22.75      6.33 o 
  11   4   4      213.25      225.70     19.08 o 
  12   4   4       30.24       32.75      8.36 o 
  13   4   4       11.46        4.23      7.57 o 
  14   4   4       10.78        3.00     20.74 o 
  15   4   4        5.71        5.79      7.24 o 
  16   4   4       18.46      -11.37     12.85 o 
 -16   5   4        2.85       -2.50      6.34 o 
 -15   5   4       17.55       12.43      8.63 o 
 -14   5   4        0.77        5.85      7.82 o 
 -13   5   4       11.60        2.04      7.11 o 
 -12   5   4       22.11       16.87      7.68 o 
 -11   5   4       10.76       15.28      7.18 o 
 -10   5   4        1.15        4.61      6.44 o 
  -9   5   4       70.23       46.90      8.49 o 
  -8   5   4       57.25       79.64      4.62 o 
  -7   5   4        6.59        5.69      2.98 o 
  -6   5   4        2.32       -0.62      3.07 o 
  -5   5   4      273.18      281.50      7.82 o 
  -4   5   4       94.82      109.26      4.54 o 
  -3   5   4       79.52       84.39      4.26 o 
  -2   5   4      280.15      337.08      7.91 o 
  -1   5   4        0.10       -2.07      2.36 o 
   0   5   4      554.01      622.30     10.75 o 
   1   5   4       51.21       47.70      3.77 o 
   2   5   4       60.67       44.04      3.76 o 
   3   5   4      445.73      391.35     12.97 o 
   4   5   4     1394.52     1434.14     20.84 o 
   5   5   4        0.16       -0.86      2.43 o 
   6   5   4      265.03      277.43      6.95 o 
   7   5   4      144.15      138.48     10.05 o 
   8   5   4      752.60      770.26     30.19 o 
   9   5   4      181.77      185.98     11.40 o 
  10   5   4       55.05       52.99      9.51 o 
  11   5   4       69.66       74.20     14.35 o 
  12   5   4       15.37       19.35      7.21 o 
  13   5   4       11.89        9.16      7.26 o 
  14   5   4       11.81        3.13     18.12 o 
  15   5   4        4.74      -12.36     12.36 o 
 -15   6   4        8.08       15.63     10.74 o 
 -14   6   4       14.77       10.99      8.70 o 
 -13   6   4        6.85        8.59      8.45 o 
 -12   6   4       10.36        0.28      7.50 o 
 -11   6   4       30.72       19.51      8.63 o 
 -10   6   4       36.54       51.30      9.93 o 
  -9   6   4        5.37        6.44      7.36 o 
  -8   6   4        1.34       -2.11      6.76 o 
  -7   6   4        5.80        2.01      7.11 o 
  -6   6   4      463.05      398.14     20.25 o 
  -5   6   4        1.03       -4.22      4.22 o 
  -4   6   4       49.44       49.90      4.02 o 
  -3   6   4        1.59       -3.85      4.82 o 
  -2   6   4       45.75       51.84      4.27 o 
  -1   6   4       75.45       77.57      5.76 o 
   0   6   4        1.54       -3.64      3.64 o 
   1   6   4       72.47       62.64      5.86 o 
   2   6   4        0.24       -5.47      5.47 o 
   3   6   4      335.63      344.39     13.36 o 
   4   6   4      664.91      716.79     16.92 o 
   5   6   4       14.06       20.15      6.54 o 
   6   6   4      224.10      216.07     12.23 o 
   7   6   4       18.20       28.02      7.16 o 
   8   6   4        1.19        0.61      9.12 o 
   9   6   4       59.80       63.00     11.07 o 
  10   6   4       23.04       35.47      8.26 o 
  11   6   4      127.29      146.36     12.34 o 
  12   6   4        2.20       -6.99      6.99 o 
  13   6   4        1.60       -4.46      7.34 o 
  14   6   4        1.77      -12.32     12.32 o 
 -13   7   4       15.44       24.30     10.63 o 
 -12   7   4       55.83       68.59     12.85 o 
 -11   7   4        6.84       20.18      9.58 o 
 -10   7   4       18.95       14.65      9.16 o 
  -9   7   4       17.22       18.73      9.19 o 
  -8   7   4        1.87        3.17      7.89 o 
  -7   7   4      220.62      212.15     16.27 o 
  -6   7   4        3.23       13.84      8.56 o 
  -5   7   4      105.21       96.97     12.89 o 
  -4   7   4       40.58       36.72      5.97 o 
  -3   7   4      375.73      322.89     10.46 o 
  -2   7   4        9.74        6.97      4.40 o 
  -1   7   4        2.68       -3.53      4.02 o 
   0   7   4        4.48       -1.93      4.15 o 
   1   7   4       38.07       33.88      5.45 o 
   2   7   4       35.69       39.39      5.56 o 
   3   7   4       17.60       12.05      7.17 o 
   4   7   4      142.45      155.97     11.35 o 
   5   7   4      189.21      170.64     11.85 o 
   6   7   4        1.44       -3.89      5.80 o 
   7   7   4       47.00       53.72     22.17 o 
   8   7   4       13.76       21.98      7.52 o 
   9   7   4       56.84       67.49     14.97 o 
  10   7   4      121.46      117.12     11.78 o 
  11   7   4        4.04       -2.17      7.53 o 
  12   7   4        0.28      -11.16     12.11 o 
 -11   8   4       15.66       37.92     11.87 o 
 -10   8   4      120.03      139.33     16.76 o 
  -9   8   4       25.95       47.22     12.15 o 
  -8   8   4        4.08        3.49      9.16 o 
  -7   8   4        2.71        5.88      9.01 o 
  -6   8   4        2.31        4.08      8.73 o 
  -5   8   4      119.19       82.78     13.20 o 
  -4   8   4        4.37       24.65      9.44 o 
  -3   8   4       42.30       34.51     22.47 o 
  -2   8   4       18.07       13.07      6.38 o 
  -1   8   4      103.83      103.58      9.37 o 
   0   8   4       13.26        4.11      6.91 o 
   1   8   4        0.24       -6.62      6.62 o 
   2   8   4       33.99       47.92     14.84 o 
   3   8   4        3.08        9.90      6.63 o 
   4   8   4       14.32       24.71      7.81 o 
   5   8   4        0.10       -3.17     12.80 o 
   6   8   4        3.35        7.08      7.36 o 
   7   8   4       14.09        6.09      7.85 o 
   8   8   4       11.70       11.65      8.07 o 
   9   8   4       14.72        8.99     10.48 o 
  10   8   4        0.11        0.75      8.56 o 
  -8   9   4       45.93       73.70     14.75 o 
  -7   9   4       18.77       43.52     12.92 o 
  -6   9   4        6.64        4.51     10.14 o 
  -5   9   4        5.32       14.97     10.74 o 
  -4   9   4        7.26        2.22      9.72 o 
   0   9   4       18.76       14.79     11.06 o 
   1   9   4        0.71       -9.65      9.65 o 
   2   9   4        0.88       -9.65      9.65 o 
   3   9   4       11.90        5.85     11.30 o 
   4   9   4        2.54       -7.22      7.22 o 
   5   9   4        0.04       -7.47      7.47 o 
   6   9   4        2.41        0.79      8.30 o 
   7   9   4        4.30       -8.01      8.01 o 
 -15   0   5       27.29       23.87      7.04 o 
 -11   0   5      532.69      470.08     14.72 o 
  -9   0   5     2703.01     2590.17     70.32 o 
  -7   0   5       71.04      102.61      5.32 o 
  -5   0   5     1246.96     1268.67     25.09 o 
  -3   0   5       65.31       96.98      3.96 o 
  -1   0   5       27.50       27.49      2.23 o 
   1   0   5       14.32        9.20      1.37 o 
   3   0   5      793.09      552.35      8.02 o 
   5   0   5      593.03      527.28      7.49 o 
   7   0   5        1.92        0.05      2.13 o 
   9   0   5      135.42      131.90      7.27 o 
  11   0   5      191.78      194.72      9.15 o 
  13   0   5       46.16       42.94      6.24 o 
  15   0   5        0.55       -5.03      5.03 o 
  17   0   5        2.59       -6.27      6.27 o 
 -17   1   5       26.16       35.58      4.70 o 
 -16   1   5       13.28       25.18      4.35 o 
 -15   1   5       86.62       85.04      7.01 o 
 -14   1   5        3.07       -1.93      4.23 o 
 -13   1   5       91.72       98.68      5.63 o 
 -12   1   5       86.24       64.76      6.44 o 
 -11   1   5      489.64      447.12     15.74 o 
 -10   1   5       54.15       57.29      5.63 o 
  -9   1   5        2.02        0.85      3.10 o 
  -8   1   5     1167.50     1259.93     36.23 o 
  -7   1   5     3436.14     2945.28     71.43 o 
  -6   1   5      651.12      705.55     12.12 o 
  -5   1   5      950.54      733.75     12.64 o 
  -3   1   5      497.70      456.83      6.77 o 
  -2   1   5       12.19       50.15      3.60 o 
  -1   1   5     1565.08     1270.66     13.06 o 
   0   1   5      126.22      151.28      2.58 o 
   1   1   5     2464.61     2010.64     18.21 o 
   2   1   5     1066.28     1153.43     11.00 o 
   3   1   5       77.39       81.68      2.05 o 
   4   1   5      100.42      121.99      2.45 o 
   5   1   5      344.06      297.68      4.15 o 
   6   1   5       44.94       50.88      1.87 o 
   7   1   5       25.49       27.29      1.77 o 
   8   1   5       37.94       36.32      2.47 o 
   9   1   5      139.27      119.97      3.80 o 
  10   1   5       93.36       94.09      4.22 o 
  11   1   5       31.39       32.05      3.79 o 
  12   1   5       60.81       64.49      4.67 o 
  13   1   5      189.15      162.48      7.62 o 
  14   1   5        0.09        2.67      3.62 o 
  15   1   5        0.32       -2.22      4.07 o 
  16   1   5        1.57       -2.59      7.98 o 
  17   1   5        6.10        9.36      4.92 o 
 -18   2   5        4.27       16.15      5.02 o 
 -17   2   5       50.02       44.91      5.90 o 
 -16   2   5       17.28       35.10      6.94 o 
 -15   2   5      104.56       92.19      8.59 o 
 -14   2   5       56.90       47.92      7.15 o 
 -13   2   5        0.12       -3.40      7.73 o 
 -12   2   5       37.72       29.28      3.94 o 
 -11   2   5        2.27       -2.21      6.11 o 
 -10   2   5      325.88      365.36     14.93 o 
  -9   2   5      401.53      388.27     14.82 o 
  -8   2   5       43.79       45.96      9.74 o 
  -7   2   5     1220.94     1096.98     22.69 o 
  -6   2   5      152.74      122.08      4.30 o 
  -5   2   5     1601.95     1456.27     18.67 o 
  -4   2   5      957.26     1057.22     22.85 o 
  -3   2   5       18.18       13.44      1.37 o 
  -2   2   5       16.18       18.22      1.37 o 
  -1   2   5      249.78      241.40      3.92 o 
   0   2   5     3255.49     3646.17     38.72 o 
   1   2   5        0.44        0.74      1.06 o 
   2   2   5     1854.02     1972.40     19.04 o 
   3   2   5      390.81      306.31      4.52 o 
   4   2   5        8.65       23.82      1.91 o 
   5   2   5        4.10        5.71      1.51 o 
   6   2   5      408.04      445.31      6.54 o 
   7   2   5       95.56       92.84      2.97 o 
   8   2   5      177.36      165.63      4.09 o 
   9   2   5       68.93       86.52      3.62 o 
  10   2   5      105.12      119.48      4.20 o 
  11   2   5        0.07       -0.26      3.20 o 
  12   2   5      109.76      123.32      5.88 o 
  13   2   5        1.10       -2.29      3.76 o 
  14   2   5        1.14       -3.75      3.75 o 
  15   2   5        0.81       -3.90      3.90 o 
  16   2   5       35.67       35.19      5.33 o 
 -18   3   5       30.25       31.54     12.24 o 
 -17   3   5        2.01        0.68      5.18 o 
 -16   3   5       31.78       33.03      7.75 o 
 -15   3   5       30.10       29.51      7.46 o 
 -14   3   5       12.94        9.47      6.30 o 
 -13   3   5        5.05        3.84      5.56 o 
 -12   3   5       61.37       55.72      7.61 o 
 -11   3   5      100.35      107.72      8.15 o 
 -10   3   5       69.18       66.80      4.53 o 
  -9   3   5       36.46       51.06      4.11 o 
  -8   3   5      110.63      128.99     12.24 o 
  -7   3   5      189.74      204.23     11.66 o 
  -6   3   5        5.57        4.34      2.38 o 
  -5   3   5        0.01       -3.11      3.40 o 
  -4   3   5        0.06        0.72      1.39 o 
  -3   3   5      618.20      568.19      8.81 o 
  -2   3   5      156.45      159.92      4.81 o 
  -1   3   5       10.65        9.69      1.60 o 
   0   3   5        2.01        3.83      1.51 o 
   1   3   5     1137.93     1149.54     17.15 o 
   2   3   5      414.77      470.65      7.29 o 
   3   3   5      736.15      707.50      9.23 o 
   4   3   5      110.05      140.03      4.40 o 
   5   3   5        9.49       12.54      2.06 o 
   6   3   5      194.30      216.18      4.77 o 
   7   3   5        1.77        2.62      1.83 o 
   8   3   5        2.90       -0.57      2.24 o 
   9   3   5      362.27      332.34      6.67 o 
  10   3   5      638.44      662.63     15.43 o 
  11   3   5        7.65        7.27      4.16 o 
  12   3   5        1.65       -0.83      4.15 o 
  13   3   5      101.46       98.31      6.88 o 
  14   3   5       33.56       32.36      5.40 o 
  15   3   5        0.34       -4.61      6.13 o 
  16   3   5        9.64       11.82      6.35 o 
 -17   4   5        3.63       -5.79      5.79 o 
 -16   4   5        1.63        0.46      7.15 o 
 -15   4   5        1.27       -6.13      6.13 o 
 -14   4   5        1.63        5.81      6.73 o 
 -13   4   5        0.69        4.96      6.16 o 
 -12   4   5       26.74       35.00      7.71 o 
 -11   4   5        6.93       11.32      3.51 o 
 -10   4   5       11.04        8.21      5.62 o 
  -9   4   5       80.27      100.55      6.05 o 
  -8   4   5       41.05       51.80     11.81 o 
  -7   4   5       97.15      102.05      4.64 o 
  -6   4   5      141.79      192.84      6.18 o 
  -5   4   5      421.55      387.87      7.71 o 
  -4   4   5        0.15        3.32      2.84 o 
  -3   4   5       48.09       48.05      3.09 o 
  -2   4   5       44.73       73.25      3.26 o 
  -1   4   5       29.01       25.51      2.26 o 
   0   4   5       60.10       86.47      3.63 o 
   1   4   5        7.18        6.33      2.02 o 
   2   4   5        0.07        4.11      2.23 o 
   3   4   5       33.58       38.32      2.92 o 
   4   4   5     1869.53     2021.79     27.40 o 
   5   4   5      405.87      390.46      8.97 o 
   6   4   5      479.45      493.54      9.12 o 
   7   4   5      611.16      546.18      9.73 o 
   8   4   5      108.48      138.77      5.35 o 
   9   4   5        0.34        5.55      5.69 o 
  10   4   5       70.08       81.54      8.38 o 
  11   4   5       46.09       42.16     12.59 o 
  12   4   5        0.91       -7.59      7.59 o 
  13   4   5       22.27       23.47      7.51 o 
  14   4   5       22.26       10.49     11.95 o 
  15   4   5       10.01       -9.47     10.97 o 
 -16   5   5       22.22       15.85      8.84 o 
 -15   5   5        1.60       -7.11      7.11 o 
 -14   5   5        1.17       -1.06      7.22 o 
 -13   5   5        1.81       -2.85      6.37 o 
 -12   5   5       10.76        1.44      6.73 o 
 -11   5   5       17.07        3.98      6.76 o 
 -10   5   5        0.53       -5.46      5.46 o 
  -9   5   5        2.27        6.97      6.51 o 
  -8   5   5       10.19        4.59      2.99 o 
  -7   5   5        1.70       -2.21      2.74 o 
  -6   5   5        0.85       -1.35      2.75 o 
  -5   5   5       12.90       11.87      3.20 o 
  -4   5   5      133.50      159.31      5.44 o 
  -3   5   5       25.78       19.51      2.97 o 
  -2   5   5       11.59       21.04      3.05 o 
  -1   5   5        3.29        9.12      2.83 o 
   0   5   5       16.65       15.39      3.01 o 
   1   5   5        0.06       -2.44      2.44 o 
   2   5   5       11.49       24.86      3.73 o 
   3   5   5        0.17        7.61      3.02 o 
   4   5   5        0.13       12.94      3.49 o 
   5   5   5      583.62      549.06     12.05 o 
   6   5   5     1739.53     1940.81     35.43 o 
   7   5   5      983.03      968.05     26.80 o 
   8   5   5      203.26      224.73     12.40 o 
   9   5   5        6.40        5.23      5.92 o 
  10   5   5       10.97       14.22      6.61 o 
  11   5   5        4.48        4.44      6.54 o 
  12   5   5        0.01        1.70      6.83 o 
  13   5   5        0.07       -5.74      9.30 o 
  14   5   5       25.51       26.28      8.59 o 
 -14   6   5        0.23        4.01      7.89 o 
 -13   6   5        6.77       -3.20      7.36 o 
 -12   6   5       10.26        9.01      7.89 o 
 -11   6   5        2.65       -6.62      6.62 o 
 -10   6   5       61.27       37.47      9.19 o 
  -9   6   5        0.13       -2.25      6.87 o 
  -8   6   5       10.09        5.25      7.43 o 
  -7   6   5       31.63       16.16      8.63 o 
  -6   6   5        0.01       -6.13      6.13 o 
  -5   6   5       33.63       27.45      4.19 o 
  -4   6   5        6.95       -2.72      2.72 o 
  -3   6   5       47.76       35.25      5.39 o 
  -2   6   5      107.30      117.50      6.57 o 
  -1   6   5        2.28       -0.08      3.67 o 
   0   6   5        6.09        1.21      7.35 o 
   1   6   5        0.85        1.80      6.41 o 
   2   6   5        0.12        3.86      6.53 o 
   3   6   5       28.06       28.27      4.35 o 
   4   6   5       28.94       37.77      6.29 o 
   5   6   5       17.28       26.78     12.38 o 
   6   6   5        0.25       -5.34      5.34 o 
   7   6   5        5.98        7.25      9.38 o 
   8   6   5      114.92      130.31     10.79 o 
   9   6   5       34.10       49.48      8.81 o 
  10   6   5       35.42       61.06      9.29 o 
  11   6   5       11.19        8.29      7.26 o 
  12   6   5       48.05       50.78      9.63 o 
  13   6   5       34.46       42.40     15.53 o 
 -13   7   5        6.77       10.21      9.44 o 
 -12   7   5        2.34       10.95      9.65 o 
 -11   7   5       41.06       29.97     10.25 o 
 -10   7   5       15.75        5.56      8.42 o 
  -9   7   5       23.34        9.26      8.66 o 
  -8   7   5       48.11       40.85     10.28 o 
  -7   7   5       19.80       10.99      8.56 o 
  -6   7   5      178.52      135.46     14.26 o 
  -5   7   5        4.70        4.08      8.66 o 
  -4   7   5      108.52      111.23      8.57 o 
  -3   7   5        8.45        8.78      4.37 o 
  -2   7   5      118.95      114.45      7.31 o 
  -1   7   5       74.29       53.71      5.91 o 
   0   7   5       29.95       36.84      5.49 o 
   1   7   5      481.49      435.48     13.01 o 
   2   7   5        0.67       -0.78      4.39 o 
   3   7   5       61.51       77.45      8.66 o 
   4   7   5        7.03        6.33      6.32 o 
   5   7   5        0.06       -3.80      6.09 o 
   6   7   5       23.68       28.21      7.67 o 
   7   7   5        4.32        0.35      6.79 o 
   8   7   5        3.12        3.50      7.22 o 
   9   7   5      118.46      118.43     11.74 o 
  10   7   5       52.23       60.48     10.21 o 
  11   7   5        4.00        2.52      8.08 o 
  12   7   5       14.12      -12.71     12.71 o 
 -11   8   5       13.07       37.22     11.55 o 
 -10   8   5      150.97      182.47     17.71 o 
  -9   8   5       46.21       58.73     12.92 o 
  -8   8   5        0.38       -1.76      8.52 o 
  -7   8   5        2.36       -2.04      8.27 o 
  -6   8   5        4.88        9.82      8.87 o 
  -5   8   5        4.22        5.88      8.87 o 
  -4   8   5        0.03       10.28      8.56 o 
  -3   8   5       48.60       25.71     10.83 o 
  -2   8   5       23.11        6.43     11.06 o 
  -1   8   5        1.59       -5.93      7.32 o 
   0   8   5        5.04       -5.63      5.63 o 
   1   8   5        2.03       -5.46      5.46 o 
   2   8   5       16.46       13.16      7.11 o 
   3   8   5        2.04       -5.03     11.20 o 
   4   8   5        0.42       -6.38      6.38 o 
   5   8   5        2.82       -3.98      7.03 o 
   6   8   5       36.12       47.88      9.61 o 
   7   8   5       34.21       49.06      9.78 o 
   8   8   5       54.68       56.72     10.23 o 
   9   8   5        0.00       -3.12      8.30 o 
  10   8   5        0.96       -8.73     12.96 o 
  -8   9   5       15.83       17.89     11.62 o 
  -7   9   5        5.24       13.52     10.18 o 
  -6   9   5        0.37       -8.98      8.98 o 
  -5   9   5       23.30       38.73     12.25 o 
  -4   9   5       14.55        4.23      9.89 o 
   0   9   5        9.04       -7.57     10.21 o 
   1   9   5       29.74        4.19     11.09 o 
   2   9   5       23.86       27.50     12.71 o 
   3   9   5        4.59      -10.11     10.99 o 
   4   9   5       10.91       16.41      8.86 o 
   5   9   5        8.21        3.22      8.63 o 
   6   9   5       35.67       29.82      9.79 o 
 -16   0   6        1.85        7.89      6.16 o 
 -10   0   6      671.15      820.57     17.87 o 
  -8   0   6      604.45      610.26     13.23 o 
  -6   0   6       75.65       96.80      5.04 o 
  -4   0   6     1904.23     1962.39     31.18 o 
  -2   0   6      147.75      140.23      3.29 o 
   0   0   6      101.17       99.95      2.83 o 
   2   0   6     1800.88     1908.51     23.49 o 
   4   0   6       91.39       63.52      3.32 o 
   6   0   6       61.58       72.22      4.03 o 
   8   0   6       30.38       30.79      3.31 o 
  10   0   6       30.64       40.52      5.72 o 
  12   0   6        1.02       -4.65      4.65 o 
  14   0   6       49.77       49.83      7.05 o 
  16   0   6       27.18       28.38      8.27 o 
 -18   1   6        1.06        5.53      4.47 o 
 -17   1   6       21.12       38.73      6.13 o 
 -16   1   6       11.37       29.58      4.40 o 
 -15   1   6       21.31       21.73      5.28 o 
 -14   1   6       25.53       28.89      4.13 o 
 -13   1   6       11.37       10.60      4.44 o 
 -12   1   6       30.20       34.75      5.25 o 
 -11   1   6      222.23      166.84      8.98 o 
 -10   1   6      176.30      201.84      9.40 o 
  -9   1   6        0.42       -2.04      3.24 o 
  -8   1   6      184.92      199.18      7.85 o 
  -7   1   6      126.53      119.94      5.25 o 
  -6   1   6      109.80      128.79      3.42 o 
  -5   1   6     2851.49     2510.48     30.62 o 
  -4   1   6      209.16      171.62      3.24 o 
  -3   1   6       46.47       45.85      1.86 o 
  -2   1   6     2619.16     2931.48     28.77 o 
  -1   1   6      963.72      824.39      9.06 o 
   0   1   6       19.61      122.78      7.15 o 
   1   1   6     3187.37     2829.76     25.30 o 
   2   1   6     2227.36     2313.60     20.00 o 
   3   1   6      324.37      314.45      3.94 o 
   4   1   6     2355.88     2535.85     23.07 o 
   5   1   6      276.38      301.17      4.69 o 
   6   1   6      786.06      778.76     10.33 o 
   7   1   6      148.59      135.22      3.49 o 
   8   1   6        7.75        5.48      1.72 o 
   9   1   6       15.19       14.03      2.40 o 
  10   1   6       11.86       12.23      2.40 o 
  11   1   6       12.31       10.03      3.48 o 
  12   1   6        1.23       -1.71      3.45 o 
  13   1   6       34.23       32.57      4.53 o 
  14   1   6        3.02        3.74      3.87 o 
  15   1   6       90.14       84.22      6.57 o 
  16   1   6       13.70       17.34      5.10 o 
 -18   2   6       10.11       24.10     11.85 o 
 -17   2   6       47.72       61.55      8.77 o 
 -16   2   6      222.06      250.82     12.68 o 
 -15   2   6        0.01       -4.12      5.25 o 
 -14   2   6      363.88      368.64     15.81 o 
 -13   2   6        6.58       -4.86      7.39 o 
 -12   2   6      181.80      162.50     10.02 o 
 -11   2   6        1.09        3.63      4.93 o 
 -10   2   6      155.93      219.48      6.75 o 
  -9   2   6      291.59      229.01      7.27 o 
  -8   2   6      398.72      520.12     10.12 o 
  -7   2   6       69.16       72.25      3.50 o 
  -6   2   6     4464.39     4885.64     66.73 o 
  -5   2   6     1282.46     1187.21     15.66 o 
  -4   2   6      151.57      167.30      5.69 o 
  -3   2   6      362.82      353.31      5.08 o 
  -2   2   6      379.47      441.56      6.06 o 
  -1   2   6     2382.14     2074.26     20.96 o 
   0   2   6     2258.78     2581.29     25.82 o 
   1   2   6     1232.70     1065.85     11.06 o 
   2   2   6       19.91       69.27      2.24 o 
   3   2   6     2763.56     2752.95     38.17 o 
   4   2   6       69.83       75.19      2.99 o 
   5   2   6     2409.27     2220.25     24.72 o 
   6   2   6       26.06       32.28      2.07 o 
   7   2   6       39.77       43.60      2.45 o 
   8   2   6       22.21       25.69      2.15 o 
   9   2   6       50.32       44.30      3.14 o 
  10   2   6        0.68       -1.77      2.69 o 
  11   2   6      160.05      137.17      6.14 o 
  12   2   6      102.20      107.39      5.85 o 
  13   2   6        9.39        6.90      4.37 o 
  14   2   6       58.93       54.68      9.30 o 
  15   2   6        2.51        0.59      4.72 o 
  16   2   6       14.05       12.25      4.87 o 
 -18   3   6        1.37        8.27     12.94 o 
 -17   3   6       14.93       25.74      7.54 o 
 -16   3   6        5.52       24.33      7.15 o 
 -15   3   6        0.04        2.01      6.13 o 
 -14   3   6       11.04        5.56      6.41 o 
 -13   3   6       21.91       20.35      6.62 o 
 -12   3   6       74.53       92.60      5.12 o 
 -11   3   6       21.28       15.46      3.27 o 
 -10   3   6       29.48       23.37      3.57 o 
  -9   3   6      242.44      199.14      7.19 o 
  -8   3   6       34.35       46.17      6.37 o 
  -7   3   6       43.15       36.45      3.81 o 
  -6   3   6      376.82      438.44     12.21 o 
  -5   3   6       21.31       22.79      1.82 o 
  -4   3   6      300.60      375.83      6.53 o 
  -3   3   6        4.14        6.43      1.42 o 
  -2   3   6      201.01      232.07      4.22 o 
  -1   3   6       55.66       46.12      2.21 o 
   0   3   6        9.61       35.14      3.94 o 
   1   3   6      967.79      948.98     22.97 o 
   2   3   6       37.23       57.63      2.49 o 
   3   3   6      542.23      575.85      8.73 o 
   4   3   6      288.05      339.99      6.23 o 
   5   3   6     1093.96     1006.52     21.37 o 
   6   3   6       17.96       22.90      2.75 o 
   7   3   6      368.08      346.49      6.50 o 
   8   3   6      366.57      363.06      6.67 o 
   9   3   6       61.94       74.20      4.22 o 
  10   3   6      115.55      131.36      7.09 o 
  11   3   6        6.22        4.30      4.32 o 
  12   3   6      159.79      139.85      7.63 o 
  13   3   6      173.59      161.19      8.28 o 
  14   3   6        0.08       -0.06      4.86 o 
  15   3   6       11.26       -2.50      6.72 o 
  16   3   6        5.29       -0.90     16.48 o 
 -17   4   6       16.13       12.68      8.10 o 
 -16   4   6        7.36       -5.21      6.97 o 
 -15   4   6        5.12       -3.31      6.30 o 
 -14   4   6        7.67       -3.35      6.27 o 
 -13   4   6        0.39       -2.75      5.81 o 
 -12   4   6        7.21       -2.68      5.70 o 
 -11   4   6        0.45       -3.04      3.04 o 
 -10   4   6       18.11       36.06      4.50 o 
  -9   4   6       45.29       38.16      4.52 o 
  -8   4   6      117.84      121.46      6.48 o 
  -7   4   6        6.14        5.77      2.73 o 
  -6   4   6      297.88      354.20     13.47 o 
  -5   4   6        5.13        2.72      2.05 o 
  -4   4   6        9.44        6.42      2.26 o 
  -3   4   6       88.06       81.64      3.52 o 
  -2   4   6       17.17       26.97      2.27 o 
  -1   4   6      385.34      342.75      6.89 o 
   0   4   6      450.97      524.30      9.18 o 
   1   4   6      122.46      113.29      4.24 o 
   2   4   6        2.29        9.76      2.54 o 
   3   4   6       77.44       77.35      3.81 o 
   4   4   6      158.96      137.20      4.99 o 
   5   4   6      415.83      407.62      9.62 o 
   6   4   6      157.49      174.00      5.58 o 
   7   4   6      289.53      308.68      6.50 o 
   8   4   6       19.43       30.98      4.88 o 
   9   4   6       44.05       54.15     13.10 o 
  10   4   6        2.60       -2.03      4.14 o 
  11   4   6      107.81      103.95      7.18 o 
  12   4   6       37.42       52.21     10.56 o 
  13   4   6        0.30       -6.41      6.41 o 
  14   4   6       24.80       11.86      7.65 o 
  15   4   6        1.12       -6.83     12.71 o 
 -16   5   6       12.13        1.16      8.27 o 
 -15   5   6        0.41       -2.22      7.57 o 
 -14   5   6        3.64       -3.70      6.83 o 
 -13   5   6       57.37       54.75      9.40 o 
 -12   5   6        9.29        5.11      7.15 o 
 -11   5   6       11.39       12.71      7.39 o 
 -10   5   6       35.34       39.68      8.31 o 
  -9   5   6       54.48       49.40      8.77 o 
  -8   5   6        2.07       -2.48      4.37 o 
  -7   5   6        6.71        0.65      3.61 o 
  -6   5   6        0.08       -2.91      2.91 o 
  -5   5   6       36.18       31.85      4.68 o 
  -4   5   6        8.47        6.11      2.79 o 
  -3   5   6      299.11      277.60      7.29 o 
  -2   5   6      205.22      219.01      8.03 o 
  -1   5   6      507.07      436.22      9.69 o 
   0   5   6        0.08       -1.63      3.21 o 
   1   5   6      249.73      234.26      7.14 o 
   2   5   6      231.55      238.82      7.30 o 
   3   5   6      862.12      872.61     16.10 o 
   4   5   6      966.61     1026.40     18.88 o 
   5   5   6      668.25      654.26     12.02 o 
   6   5   6     1349.03     1393.46     27.27 o 
   7   5   6      207.25      208.67     12.07 o 
   8   5   6        0.12       -7.24      7.24 o 
   9   5   6        6.05        4.94      6.04 o 
  10   5   6        2.90       -1.78      7.27 o 
  11   5   6        5.41        9.40      6.78 o 
  12   5   6       17.58       13.98      7.58 o 
  13   5   6        4.84        1.42      9.91 o 
  14   5   6        8.09       -2.96     13.10 o 
 -14   6   6       33.01       42.75     10.49 o 
 -13   6   6        3.63       10.95      8.24 o 
 -12   6   6       11.90        4.51      7.61 o 
 -11   6   6        0.01       -3.45      6.90 o 
 -10   6   6        2.86       10.88      7.92 o 
  -9   6   6       31.14       12.15      8.42 o 
  -8   6   6      224.82      163.95     13.91 o 
  -7   6   6       27.42       16.02      8.06 o 
  -6   6   6       18.31       14.89      8.10 o 
  -5   6   6       56.32       46.09      6.06 o 
  -4   6   6      205.26      195.84      7.80 o 
  -3   6   6      110.51      111.60      5.67 o 
  -2   6   6       61.17       97.74      6.43 o 
  -1   6   6      118.14      122.21      7.17 o 
   0   6   6     2486.17     2568.09     45.48 o 
   1   6   6      200.53      207.46      8.99 o 
   2   6   6      107.74      110.52      7.19 o 
   3   6   6      555.83      557.92     14.74 o 
   4   6   6       24.42       60.66      6.33 o 
   5   6   6      139.43      151.22     11.14 o 
   6   6   6       76.71       74.74     17.59 o 
   7   6   6        9.15        5.16      6.34 o 
   8   6   6        0.02       -5.59      5.94 o 
   9   6   6       60.13       52.22      9.47 o 
  10   6   6        9.87        8.71     17.94 o 
  11   6   6        7.02       -5.19     13.36 o 
  12   6   6        0.23       -7.01      7.25 o 
  13   6   6        4.83        3.17     13.70 o 
 -13   7   6       11.27       17.68      9.75 o 
 -12   7   6        7.98       14.51      9.79 o 
 -11   7   6        9.12       11.30      9.08 o 
 -10   7   6       11.91       15.14      8.87 o 
  -9   7   6        0.00        9.16      8.66 o 
  -8   7   6        4.86        8.13      8.13 o 
  -7   7   6        1.40       -3.38      7.64 o 
  -6   7   6        0.10       -7.36      7.36 o 
  -5   7   6       37.47        8.38      9.68 o 
  -4   7   6        6.43       -5.08      5.08 o 
  -3   7   6       11.10        7.34      4.46 o 
  -2   7   6      204.00      208.23      9.57 o 
  -1   7   6        8.39       -3.11      4.23 o 
   0   7   6       16.80       13.44      4.92 o 
   1   7   6      129.29      121.83      7.88 o 
   2   7   6        2.89       -2.55      4.44 o 
   3   7   6       32.42       24.94      7.29 o 
   4   7   6       23.15       29.20     12.17 o 
   5   7   6       28.00       37.34      8.17 o 
   6   7   6       17.14       19.47      7.59 o 
   7   7   6        9.76       16.43      7.49 o 
   8   7   6        0.01       -4.28      7.26 o 
   9   7   6       38.72       52.39      9.87 o 
  10   7   6        0.07       -4.63     11.81 o 
  11   7   6        4.42        8.33      7.95 o 
 -11   8   6        9.57       22.92     10.85 o 
 -10   8   6       34.44       52.57     12.89 o 
  -9   8   6       91.34       89.05     14.19 o 
  -8   8   6        7.94       -3.70      8.10 o 
  -7   8   6        5.87        6.51      8.94 o 
  -6   8   6       11.82       15.32      9.58 o 
  -5   8   6       13.31        6.13      8.98 o 
  -4   8   6        9.34        2.75      8.42 o 
  -3   8   6        8.19       -1.60      7.73 o 
  -2   8   6        2.91        2.62      5.95 o 
  -1   8   6        1.26      -10.07     10.07 o 
   0   8   6       33.20       11.42     13.57 o 
   1   8   6        0.09       -5.65      5.65 o 
   2   8   6        1.00       -5.98      5.98 o 
   3   8   6        2.90        3.66      6.96 o 
   4   8   6        0.40       -6.58      6.58 o 
   5   8   6       10.77        5.85      7.54 o 
   6   8   6       40.28       39.91      9.49 o 
   7   8   6        0.64       -8.05      8.05 o 
   8   8   6       14.17        1.38      8.47 o 
   9   8   6        1.30        0.81      8.58 o 
  -8   9   6        0.30       17.78     11.87 o 
  -7   9   6        6.86       14.72     10.63 o 
  -6   9   6        0.01        1.58     10.14 o 
  -5   9   6        8.42       15.35     10.74 o 
  -4   9   6        8.10        0.46      9.30 o 
   0   9   6        0.18       -9.89      9.89 o 
   1   9   6       43.47       27.43     12.54 o 
   2   9   6        0.41       -9.44      9.44 o 
   3   9   6       58.83       55.64     14.58 o 
   4   9   6        0.08        4.20      8.33 o 
   5   9   6        0.76        1.07      8.77 o 
   6   9   6        0.76       -7.76      7.76 o 
 -13   0   7       92.11       76.76      6.27 o 
 -11   0   7      445.38      397.47      9.81 o 
  -9   0   7     1079.06      904.94     19.08 o 
  -7   0   7       13.83       44.83      3.31 o 
  -5   0   7     3137.51     2912.91     45.69 o 
  -3   0   7     1140.97      924.06     17.20 o 
  -1   0   7      118.93      123.38      3.88 o 
   1   0   7      264.79      218.84      4.28 o 
   3   0   7       77.64       70.06      2.68 o 
   5   0   7       58.07       60.74      5.10 o 
   7   0   7      250.88      275.42      9.41 o 
   9   0   7      240.01      237.89      7.32 o 
  11   0   7        8.71        3.59      4.89 o 
  13   0   7       50.38       61.25     11.34 o 
  15   0   7       34.94       35.98      7.33 o 
 -17   1   7       43.65       53.95      6.87 o 
 -16   1   7        1.05        0.49      4.33 o 
 -15   1   7      276.06      267.26     11.94 o 
 -14   1   7       99.24      102.19      7.71 o 
 -13   1   7        0.16       -0.39      3.91 o 
 -12   1   7        9.72       11.20      4.30 o 
 -11   1   7      246.24      216.98     10.21 o 
 -10   1   7      416.16      498.34     10.44 o 
  -9   1   7       45.93       49.51      3.62 o 
  -8   1   7       77.76       82.09      4.27 o 
  -7   1   7      585.40      534.65      8.76 o 
  -6   1   7        4.94       15.45      3.60 o 
  -5   1   7     1062.28      875.18     10.90 o 
  -4   1   7       85.40      107.93      2.73 o 
  -3   1   7      229.47      184.16      3.18 o 
  -2   1   7      947.28     1053.71     11.34 o 
  -1   1   7     3608.99     3055.65     28.63 o 
   0   1   7     1384.27     1582.26     15.61 o 
   1   1   7        2.42        4.70      1.12 o 
   2   1   7      372.78      366.56      4.46 o 
   3   1   7      471.29      430.22      5.06 o 
   4   1   7      788.94      791.74      9.47 o 
   5   1   7        1.12        3.51      1.42 o 
   6   1   7      116.04       97.52      3.53 o 
   7   1   7       52.43       58.10      2.74 o 
   8   1   7      172.58      178.66      4.20 o 
   9   1   7       96.38       85.26      3.80 o 
  10   1   7        1.97        0.83      3.25 o 
  11   1   7        2.44        2.00      3.52 o 
  12   1   7       92.85      109.83      6.08 o 
  13   1   7        8.49       12.09      4.48 o 
  14   1   7       14.85        2.14      4.12 o 
  15   1   7       59.51       57.99      6.26 o 
  16   1   7        2.94       -1.62      7.69 o 
 -18   2   7       14.74       20.85      4.92 o 
 -17   2   7       31.84       37.08      6.73 o 
 -16   2   7        0.63        6.51      5.63 o 
 -15   2   7        0.30       -0.11      5.35 o 
 -14   2   7        0.44       -4.40      5.39 o 
 -13   2   7       46.75       40.29      4.21 o 
 -12   2   7       32.38       15.35      5.85 o 
 -11   2   7      565.37      476.81     17.99 o 
 -10   2   7       19.73       21.94      3.33 o 
  -9   2   7      145.93      128.40      4.57 o 
  -8   2   7      206.20      256.50     10.74 o 
  -7   2   7      106.15      104.95      4.22 o 
  -6   2   7      144.88      135.59      3.49 o 
  -5   2   7      406.95      386.52      5.93 o 
  -4   2   7      294.80      305.75      5.12 o 
  -3   2   7       57.31       46.38      2.03 o 
  -2   2   7     2031.50     2087.76     21.23 o 
  -1   2   7      191.56      147.50      3.14 o 
   0   2   7     5245.98     5848.84     56.64 o 
   1   2   7      373.57      435.35      5.75 o 
   2   2   7      491.54      913.26     14.91 o 
   3   2   7      158.19      168.01      3.87 o 
   4   2   7       64.33       90.38      3.10 o 
   5   2   7       27.75       14.36      1.86 o 
   6   2   7      231.09      206.16      4.22 o 
   7   2   7        9.51       11.76      2.06 o 
   8   2   7        1.93        8.94      2.09 o 
   9   2   7      236.12      209.45      5.56 o 
  10   2   7        5.12        2.26      3.47 o 
  11   2   7       76.49       70.03      5.27 o 
  12   2   7      172.90      187.89      7.47 o 
  13   2   7        4.13        2.75      4.83 o 
  14   2   7        2.76       -4.44      4.44 o 
  15   2   7      153.17      137.26      8.03 o 
  16   2   7        3.55       -9.50     12.04 o 
 -18   3   7       10.79       10.58      5.33 o 
 -17   3   7        2.41       -3.06      6.06 o 
 -16   3   7       15.25       12.61      6.69 o 
 -15   3   7      106.29      101.31     10.14 o 
 -14   3   7       16.72       17.29      6.76 o 
 -13   3   7        3.94       -1.50      2.80 o 
 -12   3   7       10.61       10.09      6.80 o 
 -11   3   7        0.17        1.84      3.08 o 
 -10   3   7       66.42       65.24      9.31 o 
  -9   3   7       25.07       31.68      3.87 o 
  -8   3   7       22.44       16.14      3.35 o 
  -7   3   7       16.45       13.61      2.47 o 
  -6   3   7        0.07       17.47      2.04 o 
  -5   3   7      408.97      381.48     10.58 o 
  -4   3   7       11.54       20.39      1.86 o 
  -3   3   7      109.61      134.44      3.32 o 
  -2   3   7      110.35      141.90      3.47 o 
  -1   3   7     1437.64     1314.09     18.29 o 
   0   3   7      354.73      456.21      6.82 o 
   1   3   7       39.04       37.27      2.44 o 
   2   3   7        3.10        6.68      1.72 o 
   3   3   7      375.63      344.03      6.39 o 
   4   3   7      796.80      817.74     11.67 o 
   5   3   7       84.21       61.70      3.60 o 
   6   3   7      425.86      433.89      7.65 o 
   7   3   7       13.45       12.36      2.64 o 
   8   3   7       18.03       19.01      2.62 o 
   9   3   7       60.53       57.65      5.55 o 
  10   3   7       92.06      109.29      6.88 o 
  11   3   7       16.83       20.51      4.90 o 
  12   3   7        2.86        1.14      4.48 o 
  13   3   7       96.82      107.93      7.51 o 
  14   3   7        4.94        4.69      5.00 o 
  15   3   7       16.35       -4.85      7.92 o 
 -17   4   7        9.17        7.89      7.61 o 
 -16   4   7        8.68        7.08      7.46 o 
 -15   4   7        0.03       -0.74      6.58 o 
 -14   4   7        6.05        0.11      6.23 o 
 -13   4   7       13.53        8.77      6.69 o 
 -12   4   7        0.07       -1.65      5.70 o 
 -11   4   7        6.16       14.37      6.55 o 
 -10   4   7        0.07       -2.60      3.18 o 
  -9   4   7        2.01        4.64      4.60 o 
  -8   4   7       44.72       42.82      4.77 o 
  -7   4   7       23.93       25.91      4.57 o 
  -6   4   7        1.15       -2.59      2.59 o 
  -5   4   7      100.73       95.00      5.19 o 
  -4   4   7       14.31       34.34      3.54 o 
  -3   4   7      151.22      129.46      5.24 o 
  -2   4   7        0.35        8.36      2.46 o 
  -1   4   7      266.40      243.30      6.61 o 
   0   4   7      405.36      469.51      8.67 o 
   1   4   7     1127.92     1043.22     17.89 o 
   2   4   7       68.35       80.14      4.38 o 
   3   4   7      508.96      453.20      9.94 o 
   4   4   7     1348.51     1452.85     21.06 o 
   5   4   7       96.63       96.82      4.62 o 
   6   4   7     1229.38     1244.76     16.95 o 
   7   4   7       80.70       75.77      4.91 o 
   8   4   7       71.76       87.26      6.47 o 
   9   4   7      337.21      337.46     11.07 o 
  10   4   7       44.69       54.87      8.43 o 
  11   4   7        0.68       -0.21      4.25 o 
  12   4   7       52.16       54.12      6.21 o 
  13   4   7        3.36       -0.79      4.72 o 
  14   4   7       11.65        7.65      7.56 o 
  15   4   7        1.76       -2.01     12.43 o 
 -16   5   7        5.68        4.54      7.99 o 
 -15   5   7        4.06       -2.39      7.43 o 
 -14   5   7        3.63        9.75      7.57 o 
 -13   5   7        1.79        1.13      6.58 o 
 -12   5   7        0.91        5.32      7.08 o 
 -11   5   7       20.76       21.06      7.68 o 
 -10   5   7       11.02       16.27      7.32 o 
  -9   5   7        7.40        0.77      6.44 o 
  -8   5   7       70.89       51.76      8.80 o 
  -7   5   7        1.50       -1.71      3.12 o 
  -6   5   7        1.26       -3.06      3.06 o 
  -5   5   7      151.29      118.85      5.22 o 
  -4   5   7      221.51      240.72      7.66 o 
  -3   5   7      127.15      109.05      5.29 o 
  -2   5   7       50.44       54.44      4.11 o 
  -1   5   7      113.56      117.18      5.46 o 
   0   5   7       35.62       48.60      4.86 o 
   1   5   7       85.26       86.39      5.22 o 
   2   5   7     1812.68     1962.06     30.72 o 
   3   5   7       19.93       32.66      6.41 o 
   4   5   7     1426.47     1608.20     26.29 o 
   5   5   7       23.24       28.36      5.24 o 
   6   5   7       35.48       55.61     14.14 o 
   7   5   7       31.31       31.68      7.12 o 
   8   5   7        5.28       -2.54     11.16 o 
   9   5   7        0.40       -7.68      7.68 o 
  10   5   7       35.41       51.17      8.46 o 
  11   5   7       10.23        3.59      6.84 o 
  12   5   7       16.67       23.51      8.04 o 
  13   5   7        8.50       -1.27     13.56 o 
  14   5   7        3.44      -10.77     12.47 o 
 -14   6   7       11.92        5.95      7.96 o 
 -13   6   7        4.16       -1.09      7.36 o 
 -12   6   7       12.67        5.00      7.82 o 
 -11   6   7        0.00       -6.80      6.80 o 
 -10   6   7        0.15       -5.46      7.01 o 
  -9   6   7       83.66       65.35     10.92 o 
  -8   6   7      107.56       98.91     12.08 o 
  -7   6   7        6.46       -1.62      6.87 o 
  -6   6   7        4.83        3.11      4.44 o 
  -5   6   7        0.39       -3.70      3.70 o 
  -4   6   7      289.76      324.42     10.21 o 
  -3   6   7       10.04       16.38      5.65 o 
  -2   6   7        0.86        9.93      5.44 o 
  -1   6   7        6.90       16.97      9.42 o 
   0   6   7     1625.01     1755.25     34.57 o 
   1   6   7       60.05       94.20      8.62 o 
   2   6   7        4.31       30.11      5.42 o 
   3   6   7      877.12      917.51     20.61 o 
   4   6   7       82.84      103.27     10.28 o 
   5   6   7      568.41      544.31     19.40 o 
   6   6   7       22.98       33.66      7.51 o 
   7   6   7       80.86       67.25     12.18 o 
   8   6   7       57.46       71.34     11.64 o 
   9   6   7       15.53       13.73      7.47 o 
  10   6   7       10.83       20.01      8.26 o 
  11   6   7       39.55       33.58      9.11 o 
  12   6   7        6.99       10.61     13.36 o 
 -13   7   7        0.19        7.25      8.87 o 
 -12   7   7        3.09       17.39      9.82 o 
 -11   7   7       59.10       49.47     11.62 o 
 -10   7   7        2.97        4.86      8.35 o 
  -9   7   7        7.41        4.47      8.42 o 
  -8   7   7        3.24       -5.95      7.61 o 
  -7   7   7        9.12       13.56      8.73 o 
  -6   7   7       16.95       30.11     10.18 o 
  -5   7   7        8.96       -8.06      8.06 o 
  -4   7   7       26.11       17.82      6.06 o 
  -3   7   7       55.45       39.59      5.49 o 
  -2   7   7        0.16        3.32      4.36 o 
  -1   7   7        0.41        2.61      4.42 o 
   0   7   7       19.51       20.30      5.12 o 
   1   7   7        0.00       -3.92      4.49 o 
   2   7   7       50.60       88.40      9.12 o 
   3   7   7       36.68       28.68      9.67 o 
   4   7   7       30.57       34.49     14.60 o 
   5   7   7       64.54       72.28     21.14 o 
   6   7   7       64.89       63.84      9.32 o 
   7   7   7        0.12       -2.45      8.63 o 
   8   7   7       70.24       77.09     10.53 o 
   9   7   7        7.39        4.79     11.90 o 
  10   7   7       35.96       24.95      9.60 o 
  11   7   7        3.63      -11.51     11.51 o 
 -11   8   7       37.53       32.36     11.20 o 
 -10   8   7        0.40       26.30     11.13 o 
  -9   8   7       38.41       42.89     12.11 o 
  -8   8   7        0.27       10.85      9.68 o 
  -7   8   7       41.90       21.13     10.07 o 
  -6   8   7       28.07       24.58     10.32 o 
  -5   8   7        0.66       -5.85      8.24 o 
  -4   8   7        6.11        1.41      8.87 o 
  -3   8   7       40.31       30.56     10.39 o 
  -2   8   7        8.50        0.62      6.22 o 
  -1   8   7       11.43       13.60      6.62 o 
   0   8   7        4.66       -3.27      9.05 o 
   1   8   7       40.13       28.86      7.74 o 
   2   8   7       24.40       27.19     10.86 o 
   3   8   7       12.08       12.61      7.60 o 
   4   8   7        3.34       -1.46      7.02 o 
   5   8   7        6.35       -6.71      6.71 o 
   6   8   7        0.01       -7.20      7.20 o 
   7   8   7        8.97       -3.34      7.71 o 
   8   8   7        2.99       -1.27      8.00 o 
   9   8   7        6.58       -9.51     12.32 o 
  -8   9   7        5.18       11.97     11.62 o 
  -7   9   7       32.96       24.26     11.41 o 
  -6   9   7       12.32        5.39     10.14 o 
  -5   9   7        5.90        6.37     10.35 o 
  -4   9   7        3.17        4.96      9.86 o 
   0   9   7        1.72       -9.79     10.28 o 
   1   9   7        0.08       -9.68      9.68 o 
   2   9   7        4.98       -3.42     11.30 o 
   3   9   7       12.90       -6.06     11.94 o 
   4   9   7       30.10       35.11     14.51 o 
   5   9   7        0.28      -15.23     17.75 o 
 -14   0   8       57.14       59.44      5.77 o 
 -12   0   8      297.72      341.06      9.11 o 
 -10   0   8      311.92      323.51      8.91 o 
  -8   0   8     1921.31     2086.03     41.21 o 
  -6   0   8     1747.09     1882.51     37.47 o 
  -4   0   8      110.15      118.04      5.17 o 
  -2   0   8     1523.63     1417.69     18.85 o 
   0   0   8       72.05       67.92      2.74 o 
   2   0   8       14.69       24.87      2.07 o 
   4   0   8     1904.77     1781.19     26.63 o 
   6   0   8      594.26      673.17     18.08 o 
   8   0   8      204.08      222.77      7.88 o 
  10   0   8      476.37      473.50     27.98 o 
  12   0   8       57.19       52.77      7.54 o 
  14   0   8        4.64       -0.42      6.01 o 
  16   0   8        3.67       -7.50      7.50 o 
 -18   1   8        0.25        7.78      4.54 o 
 -17   1   8        2.77        5.56      4.47 o 
 -16   1   8       48.34       78.24      7.36 o 
 -15   1   8        3.99       -4.79      4.79 o 
 -14   1   8       57.50       76.69      7.04 o 
 -13   1   8       90.28       76.19      6.34 o 
 -12   1   8       72.32      100.01      5.53 o 
 -11   1   8      185.33      180.50      4.67 o 
 -10   1   8      274.69      315.75      8.50 o 
  -9   1   8      367.62      318.17      6.31 o 
  -8   1   8      109.72      145.28      4.04 o 
  -7   1   8       34.06       53.51      2.74 o 
  -6   1   8      357.34      435.81      6.31 o 
  -5   1   8        3.30       15.27      1.66 o 
  -4   1   8      273.41      320.48      5.23 o 
  -3   1   8      858.75      717.45      8.34 o 
  -2   1   8      498.00      556.26      6.88 o 
  -1   1   8     1363.85     1182.91     11.52 o 
   0   1   8      377.03      422.78      5.39 o 
   1   1   8       20.80       27.97      1.68 o 
   2   1   8      240.40      301.57      4.14 o 
   3   1   8       93.39       93.82      2.60 o 
   4   1   8        0.92       20.70      1.99 o 
   5   1   8       20.83       11.40      1.77 o 
   6   1   8       75.30       79.77      3.13 o 
   7   1   8        8.82       10.28      2.02 o 
   8   1   8        4.83        9.48      2.26 o 
   9   1   8       69.40       61.21      3.05 o 
  10   1   8        6.00       -0.66      3.50 o 
  11   1   8       27.75       22.67      4.33 o 
  12   1   8      127.94      125.88      6.59 o 
  13   1   8       15.19       18.45      4.63 o 
  14   1   8       15.38       10.26      5.05 o 
  15   1   8        0.83       -1.26     10.22 o 
  16   1   8       30.13       23.55      7.25 o 
 -19   2   8        0.33       11.55      5.67 o 
 -18   2   8       22.74       22.78      6.23 o 
 -17   2   8        4.79       -2.18      5.25 o 
 -16   2   8       81.76       88.45      8.84 o 
 -15   2   8       10.13        4.65      5.88 o 
 -14   2   8       60.56       62.40      7.96 o 
 -13   2   8      132.59      113.45      9.05 o 
 -12   2   8        6.63       13.05      3.54 o 
 -11   2   8       78.94       79.57      5.32 o 
 -10   2   8      616.55      669.18     12.98 o 
  -9   2   8      155.68      156.25      4.66 o 
  -8   2   8       32.92       46.83      3.05 o 
  -7   2   8      724.32      720.40     11.96 o 
  -6   2   8       25.46       40.63      2.34 o 
  -5   2   8       50.77       51.67      2.34 o 
  -4   2   8       26.87       44.76      2.28 o 
  -3   2   8      969.17      868.30     10.63 o 
  -2   2   8      292.74      370.05      5.35 o 
  -1   2   8     3104.50     3162.51     31.52 o 
   0   2   8       42.89       66.32      2.45 o 
   1   2   8    18394.68    17689.07    167.64 o 
   2   2   8      191.75      210.87      4.12 o 
   3   2   8      494.42      461.19      9.14 o 
   4   2   8      360.54      339.28      5.94 o 
   5   2   8      284.53      295.60      6.13 o 
   6   2   8       33.84       31.67      2.53 o 
   7   2   8      459.90      404.12      6.86 o 
   8   2   8      192.11      172.67      4.96 o 
   9   2   8      141.03      147.57      6.44 o 
  10   2   8      237.26      246.91      8.11 o 
  11   2   8        0.06        4.67      3.94 o 
  12   2   8        3.16        4.32      4.08 o 
  13   2   8        8.58       15.19      5.14 o 
  14   2   8       90.72       95.71      7.35 o 
  15   2   8        0.23       -2.07      4.71 o 
 -18   3   8        0.91        0.99      6.23 o 
 -17   3   8        2.77        6.20      6.48 o 
 -16   3   8        2.43        8.27      6.44 o 
 -15   3   8        0.66        3.42      6.37 o 
 -14   3   8       24.35       21.23      7.18 o 
 -13   3   8        0.08       -2.28      2.95 o 
 -12   3   8        0.71        1.56      3.09 o 
 -11   3   8        1.51       -1.92      3.04 o 
 -10   3   8      412.52      442.44     12.14 o 
  -9   3   8      166.35      166.54      7.12 o 
  -8   3   8        0.56       -4.00      4.98 o 
  -7   3   8      536.17      499.61      8.12 o 
  -6   3   8      137.74      162.39      4.32 o 
  -5   3   8      896.89      755.40     11.45 o 
  -4   3   8      150.12      188.92      4.32 o 
  -3   3   8      310.32      270.74      4.89 o 
  -2   3   8       70.51       72.10      2.71 o 
  -1   3   8      223.64      208.91      4.41 o 
   0   3   8       77.22       80.87      3.03 o 
   1   3   8       30.94       37.81      2.54 o 
   2   3   8       19.09       31.33      2.71 o 
   3   3   8        4.54        3.80      2.06 o 
   4   3   8      556.20      572.26     10.01 o 
   5   3   8      164.54      147.50      5.72 o 
   6   3   8      197.67      206.17      5.81 o 
   7   3   8        0.43       -2.44      2.44 o 
   8   3   8      118.27      137.63      6.16 o 
   9   3   8      126.70      121.53      7.13 o 
  10   3   8       13.43       12.77      4.61 o 
  11   3   8       13.92       13.71      4.89 o 
  12   3   8        0.73       -2.67      4.48 o 
  13   3   8       28.42       31.69      8.77 o 
  14   3   8        2.79        3.58      5.36 o 
  15   3   8        9.03        1.41      6.42 o 
 -17   4   8       33.30       46.27      9.51 o 
 -16   4   8        1.87       -0.88      6.90 o 
 -15   4   8        2.51       -2.29      6.37 o 
 -14   4   8        9.07        1.55      6.62 o 
 -13   4   8       40.76       30.42      7.78 o 
 -12   4   8        3.10        4.12      6.37 o 
 -11   4   8       11.06       13.66      6.73 o 
 -10   4   8       31.91       40.53      4.83 o 
  -9   4   8       29.92       27.81      4.50 o 
  -8   4   8      322.69      396.72      9.51 o 
  -7   4   8       11.74       14.28      3.39 o 
  -6   4   8       41.95       82.94      3.79 o 
  -5   4   8      977.14      893.44     17.13 o 
  -4   4   8        1.00        6.08      2.44 o 
  -3   4   8      500.22      494.66     11.45 o 
  -2   4   8      385.01      389.24      8.64 o 
  -1   4   8      153.51      151.09      4.96 o 
   0   4   8      569.95      610.05     10.60 o 
   1   4   8       40.32       46.25      3.85 o 
   2   4   8      409.61      481.07     10.40 o 
   3   4   8      155.61      177.72      8.60 o 
   4   4   8        4.71       18.14      3.08 o 
   5   4   8       26.47       26.08      4.03 o 
   6   4   8      155.77      159.39      5.78 o 
   7   4   8      189.14      169.09      8.11 o 
   8   4   8        7.70       13.34      4.49 o 
   9   4   8        4.77        2.74      4.28 o 
  10   4   8        7.22        5.33      4.61 o 
  11   4   8        1.90       -3.17      4.23 o 
  12   4   8        3.70        5.18      5.86 o 
  13   4   8       10.25       18.54      5.68 o 
  14   4   8        1.04       -7.76      7.76 o 
 -16   5   8        1.56        4.86      8.03 o 
 -15   5   8       10.34       -1.97      7.54 o 
 -14   5   8        0.44       -0.74      6.87 o 
 -13   5   8        6.88        1.76      6.62 o 
 -12   5   8       17.86        8.13      7.36 o 
 -11   5   8        7.12        0.00      6.62 o 
 -10   5   8        0.56       -5.95      5.95 o 
  -9   5   8        1.87       -1.62      6.02 o 
  -8   5   8        5.06       -0.21      6.13 o 
  -7   5   8       55.00       52.02      4.91 o 
  -6   5   8      116.73      127.63      8.08 o 
  -5   5   8       31.68       40.23      5.16 o 
  -4   5   8     1058.72     1125.41     20.08 o 
  -3   5   8       71.68       77.93      4.78 o 
  -2   5   8      135.17      119.41      5.74 o 
  -1   5   8      718.72      649.37     20.31 o 
   0   5   8      295.43      329.65     10.23 o 
   1   5   8       74.10      105.45      6.68 o 
   2   5   8       17.37       26.68      5.66 o 
   3   5   8       15.87        8.85      3.81 o 
   4   5   8      648.87      612.20     13.22 o 
   5   5   8       69.28       67.19      6.20 o 
   6   5   8      100.17      108.13     17.92 o 
   7   5   8        5.00        4.75     14.17 o 
   8   5   8        1.14       -4.47      7.59 o 
   9   5   8        5.12        8.61      7.20 o 
  10   5   8        5.03       -2.21      6.33 o 
  11   5   8       43.32       45.07     13.29 o 
  12   5   8       32.50       44.88      8.79 o 
  13   5   8        3.36       -5.97      7.24 o 
 -14   6   8        1.67        0.67      7.78 o 
 -13   6   8        7.58       13.94      8.94 o 
 -12   6   8       20.94        6.30      7.89 o 
 -11   6   8        9.34       -2.04      7.75 o 
 -10   6   8        9.25       18.59      8.45 o 
  -9   6   8       12.91        5.46      7.64 o 
  -8   6   8       32.64       28.52      9.23 o 
  -7   6   8      194.21      170.11     14.16 o 
  -6   6   8        7.52       11.49      4.96 o 
  -5   6   8        4.75        5.95      4.08 o 
  -4   6   8      815.82      822.05     20.74 o 
  -3   6   8      113.44      124.36      7.34 o 
  -2   6   8       91.12       95.36      6.62 o 
  -1   6   8      338.50      346.75     11.96 o 
   0   6   8      142.89      261.79     10.30 o 
   1   6   8     1752.97     1714.31     43.76 o 
   2   6   8      158.12      170.23      9.04 o 
   3   6   8       44.31       51.69      6.18 o 
   4   6   8       64.39      107.75      9.65 o 
   5   6   8       68.63       96.03      9.61 o 
   6   6   8       11.80        8.91      8.96 o 
   7   6   8       17.65       14.41      7.25 o 
   8   6   8        8.80        8.96      7.11 o 
   9   6   8       86.46       81.20     10.13 o 
  10   6   8       36.00       19.53      8.24 o 
  11   6   8       11.23       -2.25      7.39 o 
  12   6   8       28.87       33.31     14.97 o 
 -13   7   8       13.56       14.89      9.47 o 
 -12   7   8        6.77       -2.29      8.66 o 
 -11   7   8       16.52        6.41      9.33 o 
 -10   7   8        0.25        5.00      8.73 o 
  -9   7   8        0.61       -5.53      8.31 o 
  -8   7   8       34.69       21.76      9.79 o 
  -7   7   8      165.67      170.39     15.28 o 
  -6   7   8       78.15       93.66     12.99 o 
  -5   7   8       44.39       38.45     10.35 o 
  -4   7   8      112.78      111.88     11.97 o 
  -3   7   8      126.09      111.23      8.92 o 
  -2   7   8       35.40       39.84      5.69 o 
  -1   7   8        7.31        6.33      4.81 o 
   0   7   8      118.46      137.77     10.79 o 
   1   7   8        0.70       -0.67      4.63 o 
   2   7   8       24.54       33.71      7.45 o 
   3   7   8        0.44        0.12      6.18 o 
   4   7   8        1.95        6.57      6.53 o 
   5   7   8       79.66       87.89     18.24 o 
   6   7   8        0.08       -5.50      6.90 o 
   7   7   8        1.75       -4.15      8.77 o 
   8   7   8        3.59        0.79      7.63 o 
   9   7   8       14.60       13.93      9.63 o 
  10   7   8       22.83        6.15      8.48 o 
 -11   8   8        5.43        2.75      9.47 o 
 -10   8   8        2.60       -9.58      9.68 o 
  -9   8   8        0.45       -3.80      9.19 o 
  -8   8   8        4.20       -4.58      9.05 o 
  -7   8   8        0.21       -4.51      8.38 o 
  -6   8   8       24.09       13.63      9.82 o 
  -5   8   8        1.01        1.73      9.33 o 
  -4   8   8        1.01        4.61      9.47 o 
  -3   8   8        2.57        1.62      9.12 o 
  -2   8   8       49.19       55.47      8.44 o 
  -1   8   8       19.73        9.79      6.62 o 
   0   8   8       21.65       21.27     10.74 o 
   1   8   8       29.87       18.09      9.07 o 
   2   8   8       80.20       77.88      9.98 o 
   3   8   8        3.54       -6.72      6.72 o 
   4   8   8       10.81       -1.08      7.18 o 
   5   8   8       18.21       14.20      8.53 o 
   6   8   8       12.04        1.75      8.14 o 
   7   8   8       11.26       -5.66      7.94 o 
   8   8   8       13.16       15.31      8.99 o 
  -8   9   8        0.34        8.24     11.58 o 
  -7   9   8        0.00       -2.61     10.46 o 
  -6   9   8        4.42       -5.88      9.75 o 
  -5   9   8        7.38        4.40     10.67 o 
   0   9   8        1.66       -9.65      9.65 o 
   1   9   8        6.85      -10.56     10.56 o 
   2   9   8        5.06      -10.99     10.99 o 
   3   9   8       21.43       10.53     13.10 o 
   4   9   8       14.43        4.08     13.17 o 
   5   9   8        3.28       -5.70     12.99 o 
 -15   0   9       16.14       21.09      4.37 o 
 -13   0   9       78.26       68.22      4.59 o 
 -11   0   9      385.51      349.71      9.86 o 
  -9   0   9      320.80      274.94      8.42 o 
  -7   0   9       36.06       50.77      4.13 o 
  -5   0   9       17.35       37.42      3.63 o 
  -3   0   9       94.66       91.73      3.71 o 
  -1   0   9      424.56      399.67      6.53 o 
   1   0   9     1384.01     1278.30     20.22 o 
   3   0   9       27.02       22.48      2.80 o 
   5   0   9      128.28      146.36      6.21 o 
   7   0   9      119.36      123.17      6.11 o 
   9   0   9        3.90       13.48      5.30 o 
  11   0   9      567.41      577.07     23.87 o 
  13   0   9        8.82       10.89     13.01 o 
  15   0   9        0.81       -7.46      7.46 o 
 -17   1   9       60.79       61.94      6.69 o 
 -16   1   9        1.30        0.67      4.72 o 
 -15   1   9        0.31        3.03      4.96 o 
 -14   1   9       20.80       12.71      5.18 o 
 -13   1   9       22.06       21.09      3.20 o 
 -12   1   9       20.84       29.22      2.70 o 
 -11   1   9       76.22       70.63      3.53 o 
 -10   1   9       14.88       20.65      2.59 o 
  -9   1   9       84.58      118.40      4.15 o 
  -8   1   9       28.55       29.30      2.56 o 
  -7   1   9       59.45       38.13      2.06 o 
  -6   1   9      537.60      596.85      8.41 o 
  -5   1   9       76.39       58.32      2.26 o 
  -4   1   9      570.78      603.52      7.32 o 
  -3   1   9      283.58      238.81      5.27 o 
  -2   1   9      101.28      118.68      2.72 o 
  -1   1   9       25.52       30.68      1.96 o 
   0   1   9     4576.01     5218.08     45.74 o 
   1   1   9      408.42      410.26      8.90 o 
   2   1   9        0.64        6.41      1.60 o 
   3   1   9     2018.41     1953.15     22.11 o 
   4   1   9       80.46      104.16      3.50 o 
   5   1   9      629.08      553.45      8.25 o 
   6   1   9       10.45       11.75      1.99 o 
   7   1   9        1.64        1.49      1.83 o 
   8   1   9       73.16       90.35      3.73 o 
   9   1   9        3.27        6.93      3.74 o 
  10   1   9      103.46      105.58      6.09 o 
  11   1   9       15.09       28.75      4.75 o 
  12   1   9      216.78      210.90      8.27 o 
  13   1   9        0.31       -0.99      4.21 o 
  14   1   9       12.20        8.23      8.60 o 
  15   1   9       19.35       13.37     15.38 o 
 -18   2   9        1.89        7.39      5.70 o 
 -17   2   9       11.27       -0.95      5.63 o 
 -16   2   9        7.55        0.14      5.85 o 
 -15   2   9      265.06      270.11     13.73 o 
 -14   2   9        3.02        1.37      5.70 o 
 -13   2   9        1.65        1.02      5.14 o 
 -12   2   9       57.41       88.32      4.16 o 
 -11   2   9       21.32       19.79      3.65 o 
 -10   2   9       71.31       53.18      3.40 o 
  -9   2   9       97.19       91.85      3.97 o 
  -8   2   9      226.42      216.43      5.61 o 
  -7   2   9      550.29      498.95      8.06 o 
  -6   2   9       16.31       24.15      2.25 o 
  -5   2   9       49.62       40.65      3.11 o 
  -4   2   9      199.28      175.94      3.81 o 
  -3   2   9       90.62       62.85      2.39 o 
  -2   2   9     4364.83     5050.02     63.83 o 
  -1   2   9       82.52      102.03      3.19 o 
   1   2   9      339.45      370.99      9.67 o 
   2   2   9      423.22      414.64      7.84 o 
   3   2   9       72.05       87.56      4.66 o 
   4   2   9       18.31       36.63      2.59 o 
   5   2   9      307.25      258.79      5.35 o 
   6   2   9       35.84       37.98      2.78 o 
   7   2   9      327.12      308.78      7.94 o 
   8   2   9      223.22      243.49      6.02 o 
   9   2   9      248.75      230.77      7.98 o 
  10   2   9       41.98       59.80      5.29 o 
  11   2   9      534.99      510.86     13.58 o 
  12   2   9       72.40       79.54      6.07 o 
  13   2   9       13.04       11.31      7.29 o 
  14   2   9        0.45       -4.24      6.48 o 
  15   2   9       26.61       11.70      6.77 o 
 -18   3   9        6.25       20.49      7.18 o 
 -17   3   9        5.49       -0.70      6.13 o 
 -16   3   9        4.70        3.70      6.27 o 
 -15   3   9        5.13        1.80      6.16 o 
 -14   3   9       16.31       19.44      6.97 o 
 -13   3   9       60.73       57.78      8.59 o 
 -12   3   9       57.60       62.72      4.99 o 
 -11   3   9        1.03        2.94      3.54 o 
 -10   3   9       82.51      103.59      5.33 o 
  -9   3   9      354.12      326.66      8.78 o 
  -8   3   9        2.79        3.48      2.22 o 
  -7   3   9       36.87       37.46      2.63 o 
  -6   3   9      415.39      457.35      7.99 o 
  -5   3   9      183.28      158.45      4.65 o 
  -4   3   9     1640.85     1771.01     27.49 o 
  -3   3   9       95.64       91.04      3.47 o 
  -2   3   9       33.86       60.18      2.70 o 
  -1   3   9      303.83      327.05      5.75 o 
   0   3   9     2280.89     2472.34     29.46 o 
   1   3   9      328.47      363.26     11.70 o 
   2   3   9       40.37       30.34      2.91 o 
   3   3   9      196.56      237.65      6.65 o 
   4   3   9        9.24       16.10      2.80 o 
   5   3   9       48.67       47.38      3.57 o 
   6   3   9      112.54      114.46      4.84 o 
   7   3   9        6.44        8.99      2.75 o 
   8   3   9      104.64      118.29      6.12 o 
   9   3   9      134.18      127.85      7.42 o 
  10   3   9       58.51       58.47      6.20 o 
  11   3   9       16.60       16.36      5.19 o 
  12   3   9       27.94       19.02      6.64 o 
  13   3   9        8.86        5.39      7.71 o 
  14   3   9       11.13       12.43      8.22 o 
  15   3   9        4.56      -12.57     12.57 o 
 -17   4   9        3.11        0.70      7.18 o 
 -16   4   9        1.46        0.21      6.97 o 
 -15   4   9        4.34        9.93      7.11 o 
 -14   4   9        0.00       -5.85      5.85 o 
 -13   4   9        0.48       -5.88      6.02 o 
 -12   4   9        4.00        2.71      6.37 o 
 -11   4   9       44.51       40.35      8.42 o 
 -10   4   9       53.62       57.33      8.77 o 
  -9   4   9       37.09       42.99      7.03 o 
  -8   4   9      391.88      451.79      9.62 o 
  -7   4   9      129.66      129.62      5.28 o 
  -6   4   9     1344.31     1448.45     23.42 o 
  -5   4   9      209.19      204.67      5.04 o 
  -4   4   9      170.84      231.94      5.38 o 
  -3   4   9       83.85       76.34      3.84 o 
  -2   4   9      314.70      306.01      7.80 o 
  -1   4   9      931.37      823.13     16.22 o 
   0   4   9        0.72        9.44      2.95 o 
   1   4   9      506.13      487.77     12.20 o 
   2   4   9      206.54      208.06      7.70 o 
   3   4   9       55.24       59.06      4.99 o 
   4   4   9       29.57       39.47      3.72 o 
   5   4   9      224.24      186.76      6.10 o 
   6   4   9       12.21       11.37      6.46 o 
   7   4   9        6.16        1.32      4.04 o 
   8   4   9        5.64        4.45      4.29 o 
   9   4   9        1.77       -3.07      4.16 o 
  10   4   9       23.29       15.28      5.09 o 
  11   4   9        0.01       -4.51      4.51 o 
  12   4   9        9.58        6.55      5.15 o 
  13   4   9        0.00       -5.00      5.00 o 
  14   4   9        4.12       -8.87     13.06 o 
 -16   5   9        0.10       -1.23      7.57 o 
 -15   5   9        0.34        2.68      8.06 o 
 -14   5   9        4.38       -5.35      7.08 o 
 -13   5   9       13.12        1.27      6.83 o 
 -12   5   9       50.14       44.75      9.51 o 
 -11   5   9       27.02       30.60      8.66 o 
 -10   5   9        8.79        3.52      6.83 o 
  -9   5   9        0.48       -0.28      6.66 o 
  -8   5   9       30.64       39.19      9.19 o 
  -7   5   9        5.65        6.51      4.61 o 
  -6   5   9      461.30      463.79     14.85 o 
  -5   5   9      591.51      555.72     13.37 o 
  -4   5   9      283.57      315.05      8.57 o 
  -3   5   9      253.37      270.51     10.02 o 
  -2   5   9     2476.79     2611.34     39.13 o 
  -1   5   9       40.03       48.94      5.41 o 
   0   5   9     1485.62     1600.43     30.27 o 
   1   5   9        3.28        3.79      4.44 o 
   2   5   9      932.59      942.15     17.63 o 
   3   5   9      152.16      156.36      6.94 o 
   4   5   9        6.68        7.97      4.82 o 
   5   5   9       54.37       56.32      7.86 o 
   6   5   9       33.05       23.16      6.87 o 
   7   5   9        2.05        0.64      5.70 o 
   8   5   9      113.91      126.68     13.52 o 
   9   5   9        0.90        1.94      6.59 o 
  10   5   9        0.44       -5.62      6.32 o 
  11   5   9       10.41        0.35      9.91 o 
  12   5   9        1.83       -4.07      7.16 o 
  13   5   9        0.96       -5.32     13.17 o 
 -14   6   9        0.00       -7.11      7.11 o 
 -13   6   9        9.75        3.31      8.52 o 
 -12   6   9        0.28       -1.97      7.29 o 
 -11   6   9        6.91       -3.56      7.54 o 
 -10   6   9       54.77       64.58     11.13 o 
  -9   6   9       18.27       17.15      8.49 o 
  -8   6   9        0.25        4.16      7.71 o 
  -7   6   9        5.74        3.06      7.68 o 
  -6   6   9        9.08       15.42     11.43 o 
  -5   6   9      166.39      150.80     16.07 o 
  -4   6   9      229.45      253.44      9.49 o 
  -3   6   9      114.09      124.22     10.43 o 
  -2   6   9      772.90      842.41     19.03 o 
  -1   6   9      636.97      632.85     16.06 o 
   0   6   9        7.80       29.67      5.66 o 
   1   6   9      870.01      799.92     29.46 o 
   2   6   9      363.39      379.91     12.44 o 
   3   6   9      215.73      194.94      9.32 o 
   4   6   9      181.99      195.12     12.30 o 
   5   6   9       18.01       20.61      7.05 o 
   6   6   9      126.14      125.17     11.32 o 
   7   6   9       20.21        9.23      7.12 o 
   8   6   9        0.74       -1.57      6.92 o 
   9   6   9        0.17       -6.97      6.97 o 
  10   6   9        8.72       -0.01      7.58 o 
  11   6   9        4.81       -3.84      7.61 o 
  12   6   9        2.59       -2.32     13.84 o 
 -13   7   9        0.15       -2.15      8.20 o 
 -12   7   9       16.60       14.97     10.07 o 
 -11   7   9        1.05       -2.32      8.98 o 
 -10   7   9        7.95       11.44      9.68 o 
  -9   7   9        3.15        2.85      8.77 o 
  -8   7   9       67.38       61.62     11.97 o 
  -7   7   9        0.03       -0.49      8.42 o 
  -6   7   9       15.71       16.87      9.30 o 
  -5   7   9       11.04       14.72      9.33 o 
  -4   7   9      135.97      139.28     10.33 o 
  -3   7   9        1.92       -0.25      5.47 o 
  -2   7   9        2.24        1.43      4.67 o 
  -1   7   9      151.87      130.41      8.21 o 
   0   7   9       23.18       14.78      5.33 o 
   1   7   9       37.85       30.11      6.00 o 
   2   7   9       38.41       42.84      7.93 o 
   3   7   9       83.40       75.51      9.35 o 
   4   7   9        0.43       -0.77      6.35 o 
   5   7   9       49.13       46.96      8.98 o 
   6   7   9       50.59       64.28      9.88 o 
   7   7   9        0.05       -8.42      8.42 o 
   8   7   9        1.03        2.59      7.83 o 
   9   7   9        1.22       -3.97      7.77 o 
  10   7   9        4.38       -5.08      7.77 o 
 -11   8   9        0.02       -6.83      9.58 o 
 -10   8   9        0.23        2.64     11.02 o 
  -9   8   9        2.12        3.77     10.46 o 
  -8   8   9       11.65       17.54     10.67 o 
  -7   8   9       19.21       24.72     11.13 o 
  -6   8   9       17.36       25.56     10.74 o 
  -5   8   9        5.58        5.67      9.47 o 
  -4   8   9        0.00        4.65      9.82 o 
  -3   8   9        1.97       -0.49      8.73 o 
  -2   8   9        0.11       -5.48      6.94 o 
  -1   8   9       32.79       34.37     11.66 o 
   0   8   9        0.41       -8.94      8.94 o 
   1   8   9       43.02       34.05      8.20 o 
   2   8   9        0.01       -2.18      6.54 o 
   3   8   9        0.00       -6.89      6.89 o 
   4   8   9        3.76       -0.89      7.32 o 
   5   8   9       20.76        6.82     13.47 o 
   6   8   9        4.50       -7.76      7.76 o 
   7   8   9       18.09       13.64      8.80 o 
   8   8   9       13.71       -0.74     13.63 o 
  -7   9   9        0.02       -6.44     10.32 o 
  -6   9   9        0.04       -7.11     10.25 o 
  -5   9   9        3.45       13.27     11.37 o 
   0   9   9       13.38      -10.04     11.30 o 
   1   9   9        1.76      -10.49     10.49 o 
   2   9   9        7.92       -5.95     12.36 o 
   3   9   9       26.71        8.27     13.49 o 
   4   9   9        0.01       -5.92     13.17 o 
 -14   0  10      136.68      130.36      8.17 o 
 -12   0  10       27.87       24.16      4.01 o 
 -10   0  10      632.48      735.18     17.32 o 
  -8   0  10       52.68       34.69      4.06 o 
  -6   0  10       28.28       21.62      2.72 o 
  -4   0  10      108.28      129.82      4.45 o 
  -2   0  10        6.69        0.41      1.81 o 
   0   0  10      792.02      853.35     12.83 o 
   2   0  10      134.94      188.11      6.83 o 
   4   0  10      251.37      282.64      8.51 o 
   6   0  10       14.10       25.69      4.09 o 
   8   0  10       53.78       50.83      5.11 o 
  10   0  10       83.21       82.58      8.68 o 
  12   0  10      213.75      239.58     12.86 o 
  14   0  10       35.26       39.95      8.22 o 
 -18   1  10       11.39        9.82      4.93 o 
 -17   1  10        2.56       -1.02      4.79 o 
 -16   1  10       48.11       49.23      6.80 o 
 -15   1  10        4.29       -0.81      4.75 o 
 -14   1  10       86.38      116.20      4.56 o 
 -13   1  10      164.40      141.58      6.60 o 
 -12   1  10      213.54      223.75      5.68 o 
 -11   1  10       36.56       47.76      3.40 o 
 -10   1  10       54.12       79.77      3.83 o 
  -9   1  10        0.83        7.33      2.38 o 
  -8   1  10        1.38        3.03      2.01 o 
  -7   1  10      263.09      212.35      4.37 o 
  -6   1  10       75.20      115.54      4.13 o 
  -5   1  10       24.12       22.64      2.08 o 
  -4   1  10     2390.52     2523.07     25.35 o 
  -3   1  10      140.11      153.47      3.28 o 
  -2   1  10      304.07      348.24      5.04 o 
  -1   1  10        6.72       12.24      1.73 o 
   0   1  10     4352.60     4576.75     44.72 o 
   1   1  10       26.45       43.04      2.24 o 
   2   1  10       98.94      102.98      3.53 o 
   3   1  10      206.16      232.36      4.97 o 
   4   1  10      581.67      596.63      8.80 o 
   5   1  10      455.36      433.01      7.28 o 
   6   1  10        0.36       -1.81      1.85 o 
   7   1  10      134.38      112.30      4.55 o 
   8   1  10      306.69      268.11      6.38 o 
   9   1  10      331.20      323.32      9.50 o 
  10   1  10      472.34      442.53     11.48 o 
  11   1  10        7.56        3.72      4.37 o 
  12   1  10       39.61       42.16      5.41 o 
  13   1  10       26.85       28.84      5.32 o 
  14   1  10       11.20       23.29      5.94 o 
  15   1  10        0.30       -6.60      6.60 o 
 -18   2  10       29.22       33.73      6.94 o 
 -17   2  10        0.40       -2.39      5.49 o 
 -16   2  10        0.09       -4.05      5.56 o 
 -15   2  10       33.00       28.84      7.22 o 
 -14   2  10        8.11        4.76      4.88 o 
 -13   2  10        5.20        6.06      3.67 o 
 -12   2  10      122.30      148.05      6.80 o 
 -11   2  10        2.73        4.09      2.96 o 
 -10   2  10        0.10       -3.07      3.07 o 
  -9   2  10      153.07      112.81      4.58 o 
  -8   2  10       34.20       49.49      3.58 o 
  -7   2  10       99.84      115.80      3.91 o 
  -6   2  10      303.25      318.22      6.25 o 
  -5   2  10      751.81      664.16     11.70 o 
  -4   2  10        2.45        6.07      1.95 o 
  -3   2  10     2169.03     2079.91     21.65 o 
  -2   2  10      107.90       97.05      3.10 o 
  -1   2  10      219.56      201.65      4.41 o 
   0   2  10      362.91      413.78      6.62 o 
   1   2  10       62.85       71.64      3.26 o 
   2   2  10       73.41       98.74      4.07 o 
   3   2  10       38.19       25.42      2.60 o 
   4   2  10       15.21        8.22      2.35 o 
   5   2  10       62.16       77.40      3.53 o 
   6   2  10      206.78      206.01      5.84 o 
   7   2  10        1.35        7.38      2.59 o 
   8   2  10        0.01       -0.46      3.08 o 
   9   2  10      150.65      133.02      6.77 o 
  10   2  10      102.69      113.36      6.60 o 
  11   2  10       25.10       31.80      5.11 o 
  12   2  10       21.57       23.08      4.89 o 
  13   2  10        0.02       -4.61      5.49 o 
  14   2  10        1.75        1.20      6.56 o 
  15   2  10        1.54      -13.10     13.10 o 
 -18   3  10        6.19        7.99      6.69 o 
 -17   3  10       60.08       56.69      9.05 o 
 -16   3  10        8.26       20.60      7.18 o 
 -15   3  10        0.26       -3.24      6.02 o 
 -14   3  10       75.60       85.81     10.00 o 
 -13   3  10      126.82      114.05     10.60 o 
 -12   3  10       15.68       31.51      7.46 o 
 -11   3  10      225.46      221.97      8.61 o 
 -10   3  10      181.07      181.62      6.85 o 
  -9   3  10      302.80      277.91      6.91 o 
  -8   3  10      499.65      524.87      8.77 o 
  -7   3  10      696.78      633.42     10.21 o 
  -6   3  10      278.98      308.56      6.52 o 
  -5   3  10       48.91       47.18      2.81 o 
  -4   3  10      539.64      566.45     13.29 o 
  -3   3  10     1204.49     1110.08     14.87 o 
  -2   3  10       48.92       56.86      3.38 o 
  -1   3  10       27.23       24.38      2.50 o 
   0   3  10      950.64     1136.99     15.29 o 
   1   3  10       21.13       23.65      2.87 o 
   2   3  10        0.02        6.06      2.90 o 
   3   3  10       16.66       14.41      2.74 o 
   4   3  10       10.13       23.19      3.14 o 
   5   3  10       13.34        5.85      2.85 o 
   6   3  10        6.35       13.33      3.21 o 
   7   3  10        7.24        3.00      3.57 o 
   8   3  10       11.20        5.25      4.44 o 
   9   3  10        0.04       -3.56      4.20 o 
  10   3  10        0.16       -4.22      4.22 o 
  11   3  10       12.39        0.45      5.44 o 
  12   3  10       13.93        2.58      6.12 o 
  13   3  10       12.90        0.96      6.00 o 
  14   3  10       43.15       38.76     11.85 o 
 -17   4  10        0.19        2.29      7.22 o 
 -16   4  10        0.53       -1.20      6.87 o 
 -15   4  10        5.54        7.36      7.08 o 
 -14   4  10        3.62       16.55      7.57 o 
 -13   4  10       37.20       32.64      8.31 o 
 -12   4  10       90.93      100.21     11.13 o 
 -11   4  10        9.45        4.12      6.62 o 
 -10   4  10      118.39      131.59     11.44 o 
  -9   4  10      190.81      196.21      8.95 o 
  -8   4  10      204.14      241.36     10.82 o 
  -7   4  10        4.69        9.66      2.45 o 
  -6   4  10      174.87      186.14      5.77 o 
  -5   4  10     1611.89     1414.43     18.44 o 
  -4   4  10      129.34      159.22      5.21 o 
  -3   4  10      143.18      155.24      5.99 o 
  -2   4  10      192.53      225.65      6.95 o 
  -1   4  10      189.65      187.85      6.50 o 
   0   4  10       34.23       35.07      4.57 o 
   1   4  10       22.89       25.11      3.74 o 
   2   4  10       23.39       26.56      3.94 o 
   3   4  10        2.28       -1.72      2.64 o 
   4   4  10       33.81       31.73      3.69 o 
   5   4  10        0.56       -3.20      3.20 o 
   6   4  10      138.08      117.10      7.37 o 
   7   4  10       59.95       56.18      6.11 o 
   8   4  10        0.29       -1.48      4.23 o 
   9   4  10        3.24       -0.45      4.51 o 
  10   4  10        3.01       -2.96      4.67 o 
  11   4  10        0.33       -0.32      4.83 o 
  12   4  10        3.28       -1.23      5.27 o 
  13   4  10       15.01       10.67      5.88 o 
 -16   5  10       10.60        3.66      8.03 o 
 -15   5  10       11.57        6.55      7.92 o 
 -14   5  10       11.50        0.04      7.99 o 
 -13   5  10        0.36        3.45      7.61 o 
 -12   5  10        5.01        6.76      7.68 o 
 -11   5  10       15.11       16.09      7.92 o 
 -10   5  10        0.53       -6.20      6.51 o 
  -9   5  10       33.94       23.80      8.45 o 
  -8   5  10        1.14       12.47      7.50 o 
  -7   5  10       52.71       63.91      9.86 o 
  -6   5  10        1.02        5.81      2.97 o 
  -5   5  10      717.60      672.75     13.51 o 
  -4   5  10     1298.73     1380.42     22.95 o 
  -3   5  10       77.70      142.54      8.74 o 
  -2   5  10       64.91       88.28      6.61 o 
  -1   5  10       24.44       23.03      5.08 o 
   0   5  10       69.33       79.19      9.76 o 
   1   5  10      443.11      447.11     12.91 o 
   2   5  10      138.16      127.26      7.51 o 
   3   5  10        1.09       -4.89      4.89 o 
   4   5  10      114.27      107.95      7.26 o 
   5   5  10       22.58       22.52      6.54 o 
   6   5  10        0.93       -4.91      5.42 o 
   7   5  10       18.07       10.08      6.56 o 
   8   5  10        0.11       -4.66      5.99 o 
   9   5  10       24.09       26.88      8.00 o 
  10   5  10        1.53       -4.95      6.67 o 
  11   5  10        3.85       -2.52      7.28 o 
  12   5  10        2.61       -4.14      7.59 o 
 -14   6  10        5.04       -1.69      8.31 o 
 -13   6  10        9.70       28.87      9.79 o 
 -12   6  10       20.75       29.26      9.75 o 
 -11   6  10       15.50        8.49      8.42 o 
 -10   6  10        3.22       12.68      8.52 o 
  -9   6  10        6.99       -0.53      7.64 o 
  -8   6  10       18.34        2.99      7.82 o 
  -7   6  10       32.86       16.90      8.80 o 
  -6   6  10      119.01      128.49     10.04 o 
  -5   6  10       20.65       29.26      6.22 o 
  -4   6  10      231.89      285.49     11.77 o 
  -3   6  10      100.52      109.51      7.38 o 
  -2   6  10       43.77       45.58      7.16 o 
  -1   6  10      458.03      412.22     15.15 o 
   0   6  10      549.06      587.21     15.79 o 
   1   6  10        6.20        9.16      5.17 o 
   2   6  10      111.55      117.50      9.39 o 
   3   6  10       32.02       40.60      7.50 o 
   4   6  10       38.99       43.87      8.13 o 
   5   6  10        8.87       11.67      8.10 o 
   6   6  10       25.67       18.01      7.40 o 
   7   6  10       18.79       16.13      7.67 o 
   8   6  10      207.03      225.78     14.54 o 
   9   6  10        0.32       -1.29      7.23 o 
  10   6  10       11.52       11.89      8.35 o 
  11   6  10        3.31       -7.08     12.68 o 
 -12   7  10        8.60        3.70     10.21 o 
 -11   7  10       96.33      111.48     14.82 o 
 -10   7  10        8.30       10.53      9.72 o 
  -9   7  10       19.36        4.16      9.33 o 
  -8   7  10       87.43       88.73     13.49 o 
  -7   7  10       34.94       44.75     11.30 o 
  -6   7  10        8.55        8.17      9.26 o 
  -5   7  10       22.27       35.85     10.56 o 
  -4   7  10        5.04        5.35      6.07 o 
  -3   7  10       38.18       35.31      7.18 o 
  -2   7  10       61.87       70.53      6.93 o 
  -1   7  10       31.68       33.90      6.00 o 
   0   7  10       75.66       67.34      7.12 o 
   1   7  10       23.64       15.54      7.10 o 
   2   7  10        7.20       15.94      6.98 o 
   3   7  10       27.45       42.69      8.26 o 
   4   7  10        6.84       11.81      7.46 o 
   5   7  10       19.12       26.40      8.36 o 
   6   7  10       10.07       11.88      7.95 o 
   7   7  10       36.43       19.09      8.83 o 
   8   7  10        0.11       -4.76      7.66 o 
   9   7  10        0.29       -7.34      7.34 o 
 -11   8  10        0.53       -0.25     10.07 o 
 -10   8  10       38.55       21.59     12.22 o 
  -9   8  10        0.02        7.18     11.06 o 
  -8   8  10       29.57       25.11     11.66 o 
  -7   8  10        2.98        5.21     10.04 o 
  -6   8  10        7.34        1.62      9.44 o 
  -5   8  10       13.42       13.98      9.97 o 
  -4   8  10       10.22        6.06      9.40 o 
  -3   8  10       44.40       33.77     11.09 o 
  -2   8  10       33.13       26.66      8.27 o 
  -1   8  10        0.04       -3.73      9.40 o 
   0   8  10        1.68       -2.46     10.32 o 
   1   8  10        4.04       -3.70     10.88 o 
   2   8  10        8.88       13.70     11.46 o 
   3   8  10        4.57       -1.39      7.49 o 
   4   8  10        9.91       -0.65      7.61 o 
   5   8  10       22.08       15.62      8.81 o 
   6   8  10        3.55       -7.33      7.63 o 
   7   8  10        4.67        7.65      8.89 o 
  -7   9  10        2.28       13.27     12.15 o 
  -6   9  10        0.01      -10.04     10.21 o 
   0   9  10       17.18        9.54     12.32 o 
   1   9  10       29.38       40.21     14.82 o 
   2   9  10        4.91      -12.04     12.04 o 
   3   9  10       17.36       12.18     14.26 o 
 -15   0  11       29.48       21.90      5.25 o 
 -13   0  11        0.07       -4.19      4.19 o 
 -11   0  11       61.65      100.08      6.29 o 
  -9   0  11        2.89       -3.25      3.25 o 
  -7   0  11      296.87      268.87      7.13 o 
  -5   0  11        5.63        4.86      2.57 o 
  -3   0  11      963.18      866.65     22.91 o 
  -1   0  11     1033.73      832.97     12.73 o 
   1   0  11      138.66      115.94      5.84 o 
   3   0  11      209.26      234.26     11.02 o 
   5   0  11       16.14       11.96      3.85 o 
   7   0  11      322.52      317.43     13.22 o 
   9   0  11      124.41      128.79      9.71 o 
  11   0  11      335.44      361.33     15.47 o 
  13   0  11       47.03       57.13      8.83 o 
 -19   1  11        4.21       -0.14      4.68 o 
 -18   1  11        0.08        0.67      4.72 o 
 -17   1  11        0.02       -1.23      4.75 o 
 -16   1  11       38.76       26.27      6.27 o 
 -15   1  11        0.54       -4.88      4.88 o 
 -14   1  11        0.11       -0.73      3.40 o 
 -13   1  11        6.95        4.31      2.97 o 
 -12   1  11       59.35       70.39      3.90 o 
 -11   1  11       97.15       89.65      4.23 o 
 -10   1  11       25.76       31.93      3.22 o 
  -9   1  11        4.11        3.45      2.50 o 
  -8   1  11      101.28       88.33      3.18 o 
  -7   1  11      561.25      529.27      8.08 o 
  -6   1  11      111.64      111.90      3.55 o 
  -5   1  11      317.29      263.30      4.91 o 
  -4   1  11      888.76      873.22     12.21 o 
  -3   1  11      311.19      330.24      5.28 o 
  -2   1  11       39.97       45.01      2.36 o 
  -1   1  11      318.32      310.80      5.23 o 
   0   1  11       87.67      104.54      3.25 o 
   1   1  11     1098.85      973.38     12.55 o 
   2   1  11       83.04       80.84      3.33 o 
   3   1  11      274.66      275.70      8.88 o 
   4   1  11      340.17      348.21      6.53 o 
   5   1  11        0.10        3.24      2.26 o 
   6   1  11       80.51       87.26      3.94 o 
   7   1  11      629.58      603.16     17.76 o 
   8   1  11       39.99       51.22      5.13 o 
   9   1  11      204.03      210.78      8.25 o 
  10   1  11       41.28       48.53      7.97 o 
  11   1  11       15.43       16.40      4.92 o 
  12   1  11        3.78        0.26      4.55 o 
  13   1  11       19.91       20.80      5.42 o 
  14   1  11        1.31       -5.29      5.29 o 
 -18   2  11       17.15       16.41      6.62 o 
 -17   2  11        6.69       -0.81      5.81 o 
 -16   2  11       14.82       16.51      6.51 o 
 -15   2  11        4.23        0.03      3.56 o 
 -14   2  11        4.09        1.60      3.68 o 
 -13   2  11        2.86        5.23      5.35 o 
 -12   2  11       30.32       32.59      4.61 o 
 -11   2  11        9.11        3.57      2.71 o 
 -10   2  11      600.70      632.85     11.71 o 
  -9   2  11      178.67      166.20      5.62 o 
  -8   2  11       19.43       17.77      2.40 o 
  -7   2  11      204.49      203.07      5.12 o 
  -6   2  11      119.05      126.20      4.23 o 
  -5   2  11       86.71       81.02      3.62 o 
  -4   2  11      369.62      400.79      6.50 o 
  -3   2  11        5.71       11.52      2.22 o 
  -2   2  11     1633.21     1733.54     19.87 o 
  -1   2  11      658.32      599.59      8.61 o 
   0   2  11       50.24       56.07      3.10 o 
   1   2  11        5.27        2.75      2.06 o 
   2   2  11        3.82        0.69      2.06 o 
   3   2  11      104.55      102.17      4.08 o 
   4   2  11       89.29       94.22      4.10 o 
   5   2  11      533.86      462.70      8.02 o 
   6   2  11       71.04       92.64      4.60 o 
   7   2  11      666.98      617.99     10.66 o 
   8   2  11       10.69       15.72      4.30 o 
   9   2  11       74.21       75.05      6.21 o 
  10   2  11        0.44       -3.88      3.88 o 
  11   2  11        3.64        0.41      4.27 o 
  12   2  11       25.87       19.23      5.00 o 
  13   2  11       57.43       46.62      6.78 o 
  14   2  11        5.69       -1.70      6.79 o 
 -18   3  11        1.60        3.03      6.76 o 
 -17   3  11        3.29        3.73      6.80 o 
 -16   3  11       53.28       44.37      8.56 o 
 -15   3  11        0.57        3.20      3.95 o 
 -14   3  11       17.52       19.95      4.62 o 
 -13   3  11      246.66      194.09     13.27 o 
 -12   3  11       44.70       52.68      8.56 o 
 -11   3  11        8.42        6.12      4.09 o 
 -10   3  11       88.85      121.45      7.10 o 
  -9   3  11      161.09      140.56      5.44 o 
  -8   3  11      124.51      119.95      4.36 o 
  -7   3  11      242.58      207.92      6.49 o 
  -6   3  11      384.96      391.50     12.64 o 
  -5   3  11       15.66       24.09      2.64 o 
  -4   3  11     1017.41      988.53     21.97 o 
  -3   3  11      231.25      215.07      5.82 o 
  -2   3  11        0.21       -0.44      2.26 o 
  -1   3  11      385.00      410.56      8.29 o 
   0   3  11       58.90       64.55      3.84 o 
   1   3  11      303.84      269.28      6.78 o 
   2   3  11        9.62        7.99      2.75 o 
   3   3  11       17.11       11.48      2.93 o 
   4   3  11       50.60       64.61      4.15 o 
   5   3  11      163.27      153.47      5.27 o 
   6   3  11        4.27        1.25      2.68 o 
   7   3  11      170.86      156.14      6.94 o 
   8   3  11      110.70      111.12      7.52 o 
   9   3  11        1.27       -4.32      4.32 o 
  10   3  11        3.29       -0.89      4.60 o 
  11   3  11        0.27       -4.86      4.86 o 
  12   3  11        0.11       -5.03      5.03 o 
  13   3  11        1.73        3.43      5.63 o 
  14   3  11        3.36       -6.73     14.65 o 
 -17   4  11        8.12       14.40      8.17 o 
 -16   4  11        3.74        8.45      7.71 o 
 -15   4  11        7.35       11.83      7.78 o 
 -14   4  11       31.77       26.59      8.35 o 
 -13   4  11        0.21       -0.28      6.94 o 
 -12   4  11      141.43      131.62     12.29 o 
 -11   4  11       21.96        7.54      7.08 o 
 -10   4  11      440.01      420.96     20.32 o 
  -9   4  11       60.77       62.15      9.68 o 
  -8   4  11       13.82       34.61      5.18 o 
  -7   4  11      104.25      118.18      4.74 o 
  -6   4  11       25.20       41.60      4.76 o 
  -5   4  11     1029.72      887.70     15.80 o 
  -4   4  11     1179.76     1254.95     25.29 o 
  -3   4  11        2.59        7.30      3.23 o 
  -2   4  11       11.24       28.34      3.74 o 
  -1   4  11        2.34        0.82      3.63 o 
   0   4  11        8.98        2.44      3.83 o 
   1   4  11        2.16        3.72      3.19 o 
   2   4  11       12.81        6.26      3.04 o 
   3   4  11       50.03       43.42      3.98 o 
   4   4  11      170.66      186.27      7.30 o 
   5   4  11        2.34        1.08      3.57 o 
   6   4  11        4.65       -2.61      4.20 o 
   7   4  11       32.22       35.43      5.70 o 
   8   4  11       41.86       35.56      5.88 o 
   9   4  11       19.81       12.60      5.36 o 
  10   4  11       12.05        9.79      5.42 o 
  11   4  11        0.02       -5.03      5.03 o 
  12   4  11        0.04       -3.86      5.35 o 
  13   4  11        1.82      -12.71     12.71 o 
 -15   5  11       19.24       13.77      8.80 o 
 -14   5  11        3.95       -3.80      7.82 o 
 -13   5  11       41.99       31.59      9.61 o 
 -12   5  11        0.23       -3.24      6.94 o 
 -11   5  11       25.42       24.93      8.63 o 
 -10   5  11       56.98       71.13     10.74 o 
  -9   5  11        9.85       13.91      8.03 o 
  -8   5  11        0.46        3.56      7.36 o 
  -7   5  11     1553.65     1455.32     48.77 o 
  -6   5  11     1627.19     1630.91    112.60 o 
  -5   5  11      646.94      637.28     25.60 o 
  -4   5  11      922.70     1046.08     18.72 o 
  -3   5  11      983.70      841.05     16.79 o 
  -2   5  11      792.29      789.93     18.85 o 
  -1   5  11       75.79       57.79     13.59 o 
   0   5  11        7.67        6.59      5.28 o 
   1   5  11       37.78       35.53      8.44 o 
   2   5  11        6.21       -4.22      4.22 o 
   3   5  11      202.57      194.45      9.08 o 
   4   5  11      119.55      106.99      9.75 o 
   5   5  11       13.71        5.72      6.30 o 
   6   5  11        0.44       -7.98      7.98 o 
   7   5  11        4.73       -1.31     10.19 o 
   8   5  11       43.29       32.46      8.30 o 
   9   5  11        0.00       -7.69     14.16 o 
  10   5  11       27.42       46.79      9.41 o 
  11   5  11        1.37       -7.09      7.09 o 
  12   5  11        0.86       -4.47     13.35 o 
 -14   6  11        0.10       -5.18      7.99 o 
 -13   6  11        8.21        2.57      8.49 o 
 -12   6  11        1.38        5.39      8.77 o 
 -11   6  11       36.23       40.14     10.63 o 
 -10   6  11      243.52      267.44     18.31 o 
  -9   6  11       93.02       85.95     12.78 o 
  -8   6  11       11.49        2.39      8.66 o 
  -7   6  11        0.80       -0.21      8.38 o 
  -6   6  11        0.28        1.66      7.76 o 
  -5   6  11        4.78       -2.19      5.53 o 
  -4   6  11        7.11        6.15      4.86 o 
  -3   6  11      238.28      213.92     16.75 o 
  -2   6  11       96.00      122.38      7.76 o 
  -1   6  11      263.86      242.59     10.23 o 
   0   6  11       30.39       37.18      9.39 o 
   1   6  11        3.69        4.31      5.03 o 
   2   6  11      115.38      137.95      8.55 o 
   3   6  11       58.54       70.30     12.50 o 
   4   6  11        1.46        6.36      6.57 o 
   5   6  11       14.44       11.28      6.84 o 
   6   6  11        5.87       12.27     10.56 o 
   7   6  11      124.63      146.39     12.47 o 
   8   6  11       15.64       26.64      8.65 o 
   9   6  11        0.25       -5.20      7.56 o 
  10   6  11       26.60       24.16      9.41 o 
 -12   7  11        3.39       -3.52      9.19 o 
 -11   7  11       11.10       12.18     10.46 o 
 -10   7  11        0.31        2.46      9.23 o 
  -9   7  11        0.01        7.50      9.58 o 
  -8   7  11      153.91      161.45     15.99 o 
  -7   7  11        4.32        6.51      9.19 o 
  -6   7  11        0.00       11.27      9.33 o 
  -5   7  11       18.72       15.67      9.40 o 
  -4   7  11       27.33       10.75      8.68 o 
  -3   7  11        8.44        4.36      6.25 o 
  -2   7  11       20.37       21.48      7.03 o 
  -1   7  11      113.21      100.98      7.98 o 
   0   7  11       11.42       15.06      5.64 o 
   1   7  11      228.91      190.52     12.90 o 
   2   7  11        4.97       -1.89      6.57 o 
   3   7  11        2.93       -0.58      6.65 o 
   4   7  11      103.64      118.98     14.98 o 
   5   7  11       13.04        9.40      7.74 o 
   6   7  11       86.95      104.93     12.15 o 
   7   7  11       40.37       34.59      9.48 o 
   8   7  11        4.67       13.39     14.68 o 
   9   7  11        1.71       -0.53     13.01 o 
 -10   8  11        2.04        0.81     10.81 o 
  -9   8  11        0.83       25.85     11.94 o 
  -8   8  11        3.28       -0.18      9.93 o 
  -7   8  11        8.50       16.94     10.46 o 
  -6   8  11       41.06       62.82     13.17 o 
  -5   8  11       26.14       24.01     11.34 o 
  -4   8  11        3.95        7.01     10.56 o 
  -3   8  11        1.41        2.32      9.30 o 
  -2   8  11        9.83       12.15     10.99 o 
  -1   8  11       22.55        1.94     10.74 o 
   0   8  11        0.86      -10.35     10.35 o 
   1   8  11        1.18       10.35     10.99 o 
   2   8  11        5.87      -11.23     11.23 o 
   3   8  11        0.05       -6.61     12.10 o 
   4   8  11        4.06       -3.41      8.04 o 
   5   8  11        4.78       -2.71      7.87 o 
   6   8  11       15.40       -2.60      8.57 o 
  -6   9  11       12.98       16.37     12.32 o 
   0   9  11        0.69      -11.30     11.80 o 
   1   9  11        0.90       -9.23     12.08 o 
   2   9  11        6.36       -6.20     12.57 o 
 -16   0  12       17.54       15.60      5.00 o 
 -14   0  12      114.66      123.31      9.44 o 
 -12   0  12      115.12      143.95      7.39 o 
 -10   0  12       58.94       70.26      6.51 o 
  -8   0  12        0.84        7.90      3.75 o 
  -6   0  12       53.69       51.85      3.84 o 
  -4   0  12      295.78      302.82      8.19 o 
  -2   0  12     1085.18     1010.07     19.13 o 
   0   0  12      408.35      366.10      8.57 o 
   2   0  12      197.28      247.36      8.48 o 
   4   0  12      472.93      385.75     11.02 o 
   6   0  12      265.85      233.93      9.09 o 
   8   0  12        6.09        2.53      7.46 o 
  10   0  12      331.38      363.73     15.61 o 
  12   0  12      183.47      196.13     12.71 o 
  14   0  12       34.46       20.53     14.61 o 
 -19   1  12        9.10        9.79      5.32 o 
 -18   1  12        1.43       -4.26      4.68 o 
 -17   1  12        6.52        1.16      5.07 o 
 -16   1  12        2.59       -3.21      3.21 o 
 -15   1  12        0.78       -1.16      3.52 o 
 -14   1  12        0.20       -4.38      4.38 o 
 -13   1  12       29.08       25.40      4.69 o 
 -12   1  12       77.88       97.57      5.22 o 
 -11   1  12      131.85      118.22      4.89 o 
 -10   1  12      162.55      186.65      5.81 o 
  -9   1  12        0.19        3.31      2.70 o 
  -8   1  12      239.93      251.49      5.58 o 
  -7   1  12        3.66        9.10      2.39 o 
  -6   1  12      321.87      306.38      6.47 o 
  -5   1  12       13.26       10.62      2.10 o 
  -4   1  12      310.46      313.89      6.33 o 
  -3   1  12      105.61      134.99      5.27 o 
  -2   1  12      256.28      331.71      5.92 o 
  -1   1  12      265.67      273.64      5.06 o 
   0   1  12        8.75       13.41      2.13 o 
   1   1  12        0.05        1.44      2.02 o 
   2   1  12      458.36      441.98      7.52 o 
   3   1  12      113.52      127.12      4.31 o 
   4   1  12      223.53      191.90      5.18 o 
   5   1  12      118.42      120.20      4.46 o 
   6   1  12     1605.25     1509.79     18.89 o 
   7   1  12      251.21      257.01      7.71 o 
   8   1  12      243.04      244.85      8.79 o 
   9   1  12      269.26      244.80      9.02 o 
  10   1  12       79.24       94.51      6.71 o 
  11   1  12       49.29       65.71      6.30 o 
  12   1  12       25.97       18.31      5.54 o 
  13   1  12        5.81       -4.14      4.94 o 
  14   1  12        3.36       -3.52     13.73 o 
 -18   2  12        5.32        2.18      6.02 o 
 -17   2  12        0.34        1.23      5.95 o 
 -16   2  12       73.23       69.58      8.87 o 
 -15   2  12        4.36        2.71      5.39 o 
 -14   2  12        0.61       -0.43      3.84 o 
 -13   2  12        2.53       -1.45      3.98 o 
 -12   2  12        0.11        3.52      4.14 o 
 -11   2  12       10.82       11.57      3.51 o 
 -10   2  12       82.18      105.60      4.34 o 
  -9   2  12      456.20      393.38      7.85 o 
  -8   2  12      104.65      118.47      4.31 o 
  -7   2  12      126.60      106.11      4.23 o 
  -6   2  12       24.08       27.83      3.77 o 
  -5   2  12       16.11       24.93      3.19 o 
  -4   2  12       20.38       16.45      2.49 o 
  -3   2  12        1.42       -2.02      2.02 o 
  -2   2  12       60.69       75.04      3.54 o 
  -1   2  12       20.50       23.30      2.56 o 
   0   2  12      128.10      132.37      4.36 o 
   1   2  12        1.11        0.88      2.14 o 
   2   2  12       22.62       29.66      2.92 o 
   3   2  12       23.65       12.42      2.67 o 
   4   2  12      100.74      110.58      4.55 o 
   5   2  12       47.32       45.41      3.44 o 
   6   2  12        7.93        8.94      3.66 o 
   7   2  12       13.57       11.68      3.75 o 
   8   2  12       48.49       44.22      6.38 o 
   9   2  12       17.78        3.98      4.29 o 
  10   2  12        2.69       -1.41      4.26 o 
  11   2  12        0.03       -0.73      5.04 o 
  12   2  12       83.83      101.17      7.31 o 
  13   2  12       12.12       26.24      9.36 o 
  14   2  12       29.91       25.04     15.21 o 
 -18   3  12        2.50       -1.51      6.58 o 
 -17   3  12       42.36       36.55      8.45 o 
 -16   3  12       21.74       23.88      8.89 o 
 -15   3  12       22.87       15.75      7.32 o 
 -14   3  12       40.12       58.50      6.01 o 
 -13   3  12       93.91       98.52     10.95 o 
 -12   3  12        1.03        1.16      6.55 o 
 -11   3  12      390.71      358.42     18.10 o 
 -10   3  12      377.79      414.68     12.91 o 
  -9   3  12       64.87       58.24      3.34 o 
  -8   3  12       41.59       56.09      3.50 o 
  -7   3  12        1.50        2.46      2.56 o 
  -6   3  12        0.28       -1.11      3.04 o 
  -5   3  12       95.42      100.07      4.43 o 
  -4   3  12       88.81      116.73      4.81 o 
  -3   3  12       20.04       21.93      3.44 o 
  -2   3  12      302.17      331.69      7.45 o 
  -1   3  12       19.20       14.15      3.36 o 
   0   3  12        0.42       -2.78      2.78 o 
   1   3  12        0.01       -2.39      2.46 o 
   2   3  12      105.44       99.27      4.76 o 
   3   3  12       34.09       43.14      3.88 o 
   4   3  12        0.00       -0.21      2.56 o 
   5   3  12      160.69      129.61      5.61 o 
   6   3  12       55.22       53.10      5.21 o 
   7   3  12      295.08      269.40     10.57 o 
   8   3  12      205.87      186.52      9.31 o 
   9   3  12       75.90       70.84      7.17 o 
  10   3  12       24.94       24.03      7.32 o 
  11   3  12        2.90       -5.03      5.03 o 
  12   3  12       10.02        2.42      5.52 o 
  13   3  12       17.59        7.54      7.51 o 
 -16   4  12        7.09       16.46      4.77 o 
 -15   4  12       16.80       17.43      8.10 o 
 -14   4  12       12.83       19.26      8.52 o 
 -13   4  12        8.87        8.77      7.68 o 
 -12   4  12       80.96       86.02     11.27 o 
 -11   4  12      152.35      162.01     13.52 o 
 -10   4  12      125.90      154.41     13.27 o 
  -9   4  12      162.12      168.70     13.56 o 
  -8   4  12        4.40       15.99      6.88 o 
  -7   4  12        9.82       12.95      3.03 o 
  -6   4  12      172.38      156.15      9.59 o 
  -5   4  12     1480.80     1346.36     22.19 o 
  -4   4  12       20.00       28.17      3.99 o 
  -3   4  12      245.79      229.68     11.98 o 
  -2   4  12       10.70       12.79      6.85 o 
  -1   4  12       13.36        9.75      4.38 o 
   0   4  12      222.98      192.69      8.38 o 
   1   4  12       31.18       34.50      4.36 o 
   2   4  12       41.20       44.34      4.69 o 
   3   4  12       26.54       30.66      3.82 o 
   4   4  12       67.35       65.48      5.33 o 
   5   4  12      371.76      302.40     11.08 o 
   6   4  12        0.96       -2.06      3.80 o 
   7   4  12       14.56        9.97      4.94 o 
   8   4  12        1.14        3.48      4.82 o 
   9   4  12      113.39      119.76      8.68 o 
  10   4  12       33.80       24.26     10.96 o 
  11   4  12        0.14       -3.91      5.76 o 
  12   4  12        3.27       -1.64      5.77 o 
 -15   5  12       21.83       16.55      9.05 o 
 -14   5  12        4.21       -0.85      7.85 o 
 -13   5  12       10.09        6.09      8.13 o 
 -12   5  12        0.30        3.17      7.89 o 
 -11   5  12       54.21       55.99     10.77 o 
 -10   5  12       14.95       11.94      8.52 o 
  -9   5  12       36.06       29.72      9.33 o 
  -8   5  12       11.27       19.23      8.84 o 
  -7   5  12        6.24       -1.90      8.03 o 
  -6   5  12      479.61      506.53     13.34 o 
  -5   5  12       11.03       13.74      4.86 o 
  -4   5  12       16.71       30.44      5.48 o 
  -3   5  12      141.24      150.56     11.02 o 
  -2   5  12       92.75       82.94     10.15 o 
  -1   5  12       23.95       17.90      7.86 o 
   0   5  12        0.19       -4.32      4.32 o 
   1   5  12        0.01       -4.23      4.23 o 
   2   5  12      121.83      135.06      8.15 o 
   3   5  12       20.11       12.09      5.10 o 
   4   5  12       78.77       66.90      8.72 o 
   5   5  12       51.85       43.99      8.16 o 
   6   5  12        6.06        1.34      6.39 o 
   7   5  12        9.27        5.00      7.25 o 
   8   5  12       12.57        4.23      7.85 o 
   9   5  12        9.91       10.16     14.10 o 
  10   5  12        0.00       -0.76      7.59 o 
  11   5  12        3.73       -7.71      7.71 o 
 -14   6  12        0.00        9.26      9.01 o 
 -13   6  12        4.13       -0.18      8.38 o 
 -12   6  12        0.79        1.58      8.77 o 
 -11   6  12        0.08        5.60      8.80 o 
 -10   6  12       15.42       14.30      9.65 o 
  -9   6  12      233.67      225.53     17.57 o 
  -8   6  12       24.42       29.86     10.56 o 
  -7   6  12       10.23       20.18      9.54 o 
  -6   6  12      136.40      141.92      9.80 o 
  -5   6  12        1.66       -5.35      5.53 o 
  -4   6  12      406.49      394.16     22.18 o 
  -3   6  12        6.13        6.16      4.88 o 
  -2   6  12       43.55       49.37      6.23 o 
  -1   6  12       52.26       39.46      8.71 o 
   0   6  12        4.73       -4.55      4.67 o 
   1   6  12       20.92       10.56      5.79 o 
   2   6  12        3.26       -5.37      9.51 o 
   3   6  12       18.00        7.41      6.56 o 
   4   6  12        9.42        3.44      6.78 o 
   5   6  12       10.02        7.10      7.40 o 
   6   6  12       55.75       65.34     13.35 o 
   7   6  12        1.92       -3.54      7.16 o 
   8   6  12       36.22       24.95      8.94 o 
   9   6  12       13.64        8.44      8.63 o 
  10   6  12        0.40       -7.46     10.62 o 
 -12   7  12       12.22        5.56      9.97 o 
 -11   7  12       23.25       21.09     11.23 o 
 -10   7  12       62.09       71.16     13.66 o 
  -9   7  12       10.58       24.65     11.06 o 
  -8   7  12       25.27       22.01     10.49 o 
  -7   7  12       50.82       27.61     10.88 o 
  -6   7  12        3.76       -1.51      8.35 o 
  -5   7  12       20.45       10.95      9.58 o 
  -4   7  12        5.07       -3.17      7.76 o 
  -3   7  12       41.55       38.47      8.77 o 
  -2   7  12       58.54       75.57      9.06 o 
  -1   7  12       44.75       66.83      7.39 o 
   0   7  12        2.06        2.15      6.77 o 
   1   7  12       90.65       92.06     15.14 o 
   2   7  12        6.24        6.90     10.26 o 
   3   7  12       71.77       69.75     10.14 o 
   4   7  12        3.12        2.75      7.66 o 
   5   7  12      130.83      137.92     28.42 o 
   6   7  12        8.01        3.01      8.37 o 
   7   7  12      105.30      108.33     13.08 o 
   8   7  12        4.04       -6.89     14.81 o 
 -10   8  12        6.45       -1.90     10.49 o 
  -9   8  12       36.37       59.58     13.91 o 
  -8   8  12        2.03        0.39     10.07 o 
  -7   8  12       30.03       35.85     12.39 o 
  -6   8  12       25.83       13.20     10.74 o 
  -5   8  12        4.63        7.75     10.74 o 
  -4   8  12        5.10       10.88     10.35 o 
  -3   8  12        6.53        4.79     10.28 o 
  -2   8  12        0.13       -9.82      9.82 o 
  -1   8  12       19.60       22.92     12.08 o 
   0   8  12        3.07      -10.60     10.60 o 
   1   8  12        9.64       11.69     11.97 o 
   2   8  12        4.75       -4.58     12.01 o 
   3   8  12       14.24        5.95      8.53 o 
   4   8  12        7.18        3.46      8.75 o 
   5   8  12       59.95       52.68     11.19 o 
   6   8  12        2.40      -12.75     12.75 o 
   0   9  12        3.30      -11.48     11.48 o 
   1   9  12        9.46       -2.85     13.20 o 
 -17   0  13        0.06        4.44      4.30 o 
 -15   0  13       59.23       39.97      7.32 o 
 -13   0  13      108.50       95.35      9.40 o 
 -11   0  13       24.78       19.84      6.11 o 
  -9   0  13      126.03      102.83      6.95 o 
  -7   0  13       89.85       75.43      6.04 o 
  -5   0  13        0.89        7.54      3.04 o 
  -3   0  13      796.01      776.84     15.88 o 
  -1   0  13      117.65      107.33      5.10 o 
   1   0  13     1038.42      921.79     22.49 o 
   3   0  13     1710.46     1543.63     29.29 o 
   5   0  13     1075.78     1031.59     21.86 o 
   7   0  13      732.08      680.36     21.40 o 
   9   0  13      238.07      221.93     12.71 o 
  11   0  13      168.48      173.14     12.25 o 
  13   0  13        2.26       -0.31      7.58 o 
 -18   1  13        1.71       -1.09      5.21 o 
 -17   1  13        7.13        3.76      3.38 o 
 -16   1  13       11.53        8.40      3.94 o 
 -15   1  13        2.80        1.24      3.85 o 
 -14   1  13        0.69       -6.09      7.13 o 
 -13   1  13        0.00       -4.17      4.17 o 
 -12   1  13        0.02        0.15      5.11 o 
 -11   1  13       44.06       45.63      3.93 o 
 -10   1  13      143.11      152.11      5.60 o 
  -9   1  13       56.76       55.30      4.72 o 
  -8   1  13       12.95        6.88      2.46 o 
  -7   1  13       15.32       19.31      3.42 o 
  -6   1  13      169.22      171.47      4.55 o 
  -5   1  13       51.23       47.71      2.98 o 
  -4   1  13        0.00        1.17      2.14 o 
  -3   1  13      742.11      654.01      9.46 o 
  -2   1  13      132.49      123.35      3.94 o 
  -1   1  13      387.13      359.93     12.15 o 
   0   1  13        7.56       10.12      2.46 o 
   1   1  13      252.10      207.39      6.34 o 
   2   1  13     1235.57     1130.55     14.83 o 
   3   1  13       49.74       54.27      3.47 o 
   4   1  13       29.08       41.47      3.57 o 
   5   1  13      195.95      257.53      7.65 o 
   6   1  13      481.42      437.71      9.07 o 
   7   1  13       15.48       22.24      4.78 o 
   8   1  13       14.32       21.03      4.87 o 
   9   1  13       77.16       82.10      6.50 o 
  10   1  13       96.08      101.78      7.20 o 
  11   1  13      184.67      193.88      8.99 o 
  12   1  13       18.90       10.43      5.41 o 
  13   1  13        1.42       -0.19      6.19 o 
 -18   2  13        0.06       -2.64      5.95 o 
 -17   2  13        1.16       -0.92      5.99 o 
 -16   2  13        7.21        3.36      4.06 o 
 -15   2  13        2.39        0.90      4.12 o 
 -14   2  13        8.51       -3.76      5.26 o 
 -13   2  13       49.65       50.43      5.85 o 
 -12   2  13      251.75      249.03     12.54 o 
 -11   2  13       58.60       68.21      6.45 o 
 -10   2  13       16.01       21.46      3.45 o 
  -9   2  13      187.25      191.24      5.21 o 
  -8   2  13      387.79      396.03      9.67 o 
  -7   2  13       16.57       10.95      2.74 o 
  -6   2  13      204.51      221.39      6.51 o 
  -5   2  13        7.08        2.13      2.42 o 
  -4   2  13        0.44        4.01      2.16 o 
  -3   2  13      336.54      276.23      5.66 o 
  -2   2  13        4.55        3.23      2.31 o 
  -1   2  13      176.90      161.88      5.44 o 
   0   2  13        0.99        0.31      2.52 o 
   1   2  13      162.65      134.09      4.76 o 
   2   2  13        5.54        2.71      2.49 o 
   3   2  13        3.59        7.46      2.73 o 
   4   2  13       38.90       44.05      4.04 o 
   5   2  13      951.52      804.70     12.92 o 
   6   2  13       36.00       39.62      3.92 o 
   7   2  13       33.87       40.45      5.21 o 
   8   2  13       21.91       16.69      4.82 o 
   9   2  13       70.88       74.60      6.43 o 
  10   2  13        2.09        1.77      4.53 o 
  11   2  13       31.84       40.71      8.24 o 
  12   2  13        3.24       -2.87      5.41 o 
  13   2  13       13.07       17.27      8.14 o 
 -17   3  13       39.56       24.58      8.17 o 
 -16   3  13       29.56       35.69      5.24 o 
 -15   3  13        7.56        8.69      4.72 o 
 -14   3  13      181.22      207.80      9.55 o 
 -13   3  13       32.62       26.81      5.49 o 
 -12   3  13       57.07       54.75      9.54 o 
 -11   3  13       30.75       20.28      8.27 o 
 -10   3  13      159.21      163.70     13.31 o 
  -9   3  13       37.61       33.23      4.86 o 
  -8   3  13        3.91        5.91      3.15 o 
  -7   3  13      298.11      273.35      7.51 o 
  -6   3  13      734.71      745.86     15.96 o 
  -5   3  13       13.40       16.87      4.11 o 
  -4   3  13      146.70      144.20      5.90 o 
  -3   3  13        0.01       -0.05      2.60 o 
  -2   3  13       17.91        9.25      2.92 o 
  -1   3  13       42.22       43.30      4.24 o 
   0   3  13        0.23       -2.91      2.91 o 
   1   3  13       30.20       24.77      3.93 o 
   2   3  13       48.76       43.36      3.98 o 
   3   3  13        0.95       -2.54      2.54 o 
   4   3  13        0.00       -1.27      2.98 o 
   5   3  13       17.02       28.14      4.27 o 
   6   3  13       79.11       85.05      6.20 o 
   7   3  13      121.72      135.40      9.75 o 
   8   3  13       30.49       31.13      5.90 o 
   9   3  13        2.62       -1.66      4.83 o 
  10   3  13        0.01       -2.96      4.88 o 
  11   3  13        4.76        1.86      5.70 o 
  12   3  13        5.57       -3.42      8.16 o 
  13   3  13       29.63       16.30     15.42 o 
 -17   4  13        0.00        8.38      5.25 o 
 -16   4  13        0.22        4.01      6.81 o 
 -15   4  13       25.68       23.10      9.08 o 
 -14   4  13      136.67      146.41     13.52 o 
 -13   4  13       93.06       74.44     11.37 o 
 -12   4  13        1.20       -0.67      7.50 o 
 -11   4  13      153.69      135.07     13.13 o 
 -10   4  13       85.47       95.04     11.97 o 
  -9   4  13      623.31      568.85     24.90 o 
  -8   4  13       73.07       77.01     10.85 o 
  -7   4  13       56.84       48.18      6.47 o 
  -6   4  13       70.48       93.03      6.47 o 
  -5   4  13      319.48      293.22      8.53 o 
  -4   4  13        0.00       -3.37      3.37 o 
  -3   4  13      191.45      156.92      6.59 o 
  -2   4  13       21.72       22.01      6.39 o 
  -1   4  13       68.48       55.58      5.84 o 
   0   4  13      368.10      370.99     10.02 o 
   1   4  13       28.21       36.16      4.49 o 
   2   4  13       29.29       16.85      4.09 o 
   3   4  13        3.20       -1.35      3.71 o 
   4   4  13      123.37      114.60      6.60 o 
   5   4  13       42.47       29.44      5.17 o 
   6   4  13        0.67       -2.88      4.48 o 
   7   4  13        5.55       -0.79      4.77 o 
   8   4  13       10.42        8.29      5.33 o 
   9   4  13       31.27       25.51      6.20 o 
  10   4  13        3.24       -4.82      4.82 o 
  11   4  13        0.40       -1.46      5.64 o 
  12   4  13        0.02      -12.32     12.32 o 
 -15   5  13       41.90       55.85     11.48 o 
 -14   5  13        8.30        9.37      8.66 o 
 -13   5  13        2.11       -1.13      8.49 o 
 -12   5  13        0.75        7.11      8.59 o 
 -11   5  13       37.06       19.47      9.05 o 
 -10   5  13      342.47      339.76     19.79 o 
  -9   5  13       76.96       85.32     12.25 o 
  -8   5  13        3.66        5.81      8.70 o 
  -7   5  13        7.68        7.22      8.94 o 
  -6   5  13        0.08       -8.45     10.26 o 
  -5   5  13      391.70      346.61     18.20 o 
  -4   5  13        0.42       -2.84      4.39 o 
  -3   5  13       35.26       42.86      6.92 o 
  -2   5  13       10.84       -2.84      6.39 o 
  -1   5  13      422.93      400.25     14.81 o 
   0   5  13        6.92       -0.80      4.59 o 
   1   5  13        5.94       -0.22      4.69 o 
   2   5  13       14.44       16.75      5.45 o 
   3   5  13        3.43        0.21      4.72 o 
   4   5  13       51.59       51.98      8.33 o 
   5   5  13        0.56        2.20      6.32 o 
   6   5  13        3.96        6.65      5.11 o 
   7   5  13       64.99       64.57      7.43 o 
   8   5  13        6.35        2.41      7.58 o 
   9   5  13        1.69       -1.58      6.56 o 
  10   5  13        0.00       -3.24      8.09 o 
  11   5  13        4.18      -11.83     14.33 o 
 -14   6  13       12.50        8.31      9.26 o 
 -13   6  13        7.74        8.06      9.05 o 
 -12   6  13       33.90       55.04     12.04 o 
 -11   6  13       72.57       66.27     12.75 o 
 -10   6  13       10.24        9.58     10.32 o 
  -9   6  13       49.09       47.18     11.83 o 
  -8   6  13      230.87      219.97     17.15 o 
  -7   6  13       52.71       58.63     11.83 o 
  -6   6  13       13.18        9.26      6.02 o 
  -5   6  13        4.55       -5.22      5.82 o 
  -4   6  13      125.57      149.06     10.84 o 
  -3   6  13       14.83       15.71      5.47 o 
  -2   6  13      141.11      151.38      8.77 o 
  -1   6  13       69.75       63.69      6.88 o 
   0   6  13      103.08      102.74      7.98 o 
   1   6  13        0.45       -4.88      4.88 o 
   2   6  13        0.00       -5.80      5.80 o 
   3   6  13        0.00       -5.64      5.64 o 
   4   6  13        3.98       -3.64      6.49 o 
   5   6  13      193.60      241.43     21.59 o 
   6   6  13       97.55      124.36     12.41 o 
   7   6  13       17.31       17.58      8.97 o 
   8   6  13       21.67       18.04     10.88 o 
   9   6  13        3.71       -0.30      8.70 o 
 -12   7  13       39.97       27.54     11.97 o 
 -11   7  13       30.20       20.39     11.23 o 
 -10   7  13        0.93        3.52     10.18 o 
  -9   7  13       34.09       25.18     11.51 o 
  -8   7  13        3.12       -1.30      8.91 o 
  -7   7  13        9.94       12.75     10.32 o 
  -6   7  13       70.52       68.73     13.17 o 
  -5   7  13        1.61       -5.42      9.12 o 
  -4   7  13       75.47       97.00     10.65 o 
  -3   7  13       74.19       63.82      8.92 o 
  -2   7  13        0.11       -6.44      6.46 o 
  -1   7  13        0.95       -4.22      8.01 o 
   0   7  13        4.82       -5.35      6.57 o 
   1   7  13        0.35        0.84      6.89 o 
   2   7  13        3.76        2.59     10.76 o 
   3   7  13       14.65       10.41      7.86 o 
   4   7  13       38.51       37.31      9.72 o 
   5   7  13       13.78       -3.11      8.37 o 
   6   7  13       74.30       75.41     11.95 o 
   7   7  13       72.97       88.50     12.55 o 
 -10   8  13        8.35        3.91     11.48 o 
  -9   8  13       43.51       48.35     13.94 o 
  -8   8  13        8.71        4.40     11.23 o 
  -7   8  13       21.45       29.58     12.15 o 
  -6   8  13       17.85       29.93     12.01 o 
  -5   8  13       61.01       55.28     13.38 o 
  -4   8  13        0.84       -6.09      9.37 o 
  -2   8  13        0.24      -10.21     10.21 o 
  -1   8  13        0.20      -10.63     10.63 o 
   0   8  13       78.19      102.71     16.83 o 
   1   8  13       28.84       22.92     13.77 o 
   2   8  13        0.99      -10.46     12.04 o 
   3   8  13        1.09        3.49     13.20 o 
   4   8  13       21.48       15.33      9.75 o 
   5   8  13        0.34      -12.71     12.71 o 
 -18   0  14        8.86       -4.40      4.40 o 
 -16   0  14       77.98       75.53      8.38 o 
 -14   0  14       31.97       28.17      7.54 o 
 -12   0  14       91.60       89.69     10.18 o 
 -10   0  14        2.27       -4.15      4.15 o 
  -8   0  14        2.46       -2.18      3.04 o 
  -6   0  14      551.54      631.95     15.51 o 
  -4   0  14      272.54      297.33      8.86 o 
  -2   0  14      740.14      758.67     16.06 o 
   0   0  14      168.31      160.03      7.52 o 
   2   0  14     1450.48     1371.82     26.99 o 
   4   0  14     1924.28     1734.01     32.99 o 
   6   0  14      600.00      602.87     15.76 o 
   8   0  14       68.88       63.98      8.92 o 
  10   0  14      215.87      205.25     14.67 o 
  12   0  14       58.28       56.80      9.94 o 
 -18   1  14        0.24       -3.56      5.14 o 
 -17   1  14        6.05        5.56      7.34 o 
 -16   1  14        9.74        7.45      4.23 o 
 -15   1  14        0.12       -4.02      4.02 o 
 -14   1  14       49.76       49.38     10.12 o 
 -13   1  14        8.28        4.27      5.00 o 
 -12   1  14       22.95       47.40      5.98 o 
 -11   1  14       31.23       29.10      5.45 o 
 -10   1  14       11.49       10.46      3.40 o 
  -9   1  14       29.05       21.53      2.94 o 
  -8   1  14        0.13        0.72      2.54 o 
  -7   1  14       82.39       83.82      4.15 o 
  -6   1  14        5.60        0.84      2.31 o 
  -5   1  14       10.96       19.02      2.67 o 
  -4   1  14      505.60      524.77      8.77 o 
  -3   1  14       13.02       20.38      2.62 o 
  -2   1  14      152.47      141.42      4.74 o 
  -1   1  14      784.94      694.85     12.18 o 
   0   1  14      335.34      333.95      7.92 o 
   1   1  14       10.79       34.97      4.39 o 
   2   1  14      540.22      504.47      8.78 o 
   3   1  14       13.01       14.68      3.02 o 
   4   1  14     1195.42     1122.71     15.31 o 
   5   1  14      834.71      854.82     13.81 o 
   6   1  14      163.14      168.65      6.09 o 
   7   1  14       52.13       47.30      5.52 o 
   8   1  14       91.97       98.78      6.92 o 
   9   1  14       72.83       77.73      6.61 o 
  10   1  14       69.61       70.51      6.71 o 
  11   1  14       27.14       36.10      6.08 o 
  12   1  14       22.28       21.96      6.06 o 
  13   1  14       34.87       10.63     14.86 o 
 -18   2  14        3.66        9.08      7.01 o 
 -17   2  14        0.81        2.61      3.92 o 
 -16   2  14        0.36       -2.94      4.42 o 
 -15   2  14        2.38        4.66      8.12 o 
 -14   2  14       25.27       25.72      5.35 o 
 -13   2  14       22.54       21.86      5.46 o 
 -12   2  14        5.20        5.31      4.95 o 
 -11   2  14      191.35      166.65      9.02 o 
 -10   2  14        1.68        2.13      4.71 o 
  -9   2  14       54.07       51.00      3.59 o 
  -8   2  14       45.56       65.24      4.02 o 
  -7   2  14        3.47        0.75      2.52 o 
  -6   2  14       40.04       44.73      4.44 o 
  -5   2  14      277.44      259.72      5.97 o 
  -4   2  14        3.71        1.96      2.25 o 
  -3   2  14        1.69       -2.05      2.32 o 
  -2   2  14      153.61      141.87      4.79 o 
  -1   2  14        4.34        2.50      2.74 o 
   0   2  14       43.53       46.79      3.92 o 
   1   2  14       21.26       17.06      6.45 o 
   2   2  14        4.59       -0.50      3.21 o 
   3   2  14      115.97      115.55      4.96 o 
   4   2  14      103.46      102.49      4.91 o 
   5   2  14       52.76       40.25      4.41 o 
   6   2  14       35.97       39.07      4.67 o 
   7   2  14        7.54        3.34      4.55 o 
   8   2  14       76.22       73.86      6.47 o 
   9   2  14       16.39       13.21      5.14 o 
  10   2  14        3.47        4.46      5.00 o 
  11   2  14        6.68        6.81      5.25 o 
  12   2  14      101.22      118.17     11.64 o 
  13   2  14        0.47        2.29     14.72 o 
 -17   3  14       25.14       23.38      4.98 o 
 -16   3  14        2.18        6.28      4.69 o 
 -15   3  14       67.92       72.67      6.93 o 
 -14   3  14       31.68       31.56      6.09 o 
 -13   3  14        0.53       -2.62      4.87 o 
 -12   3  14       31.88       37.97      6.10 o 
 -11   3  14       32.19       25.14      8.59 o 
 -10   3  14      357.90      367.97     19.37 o 
  -9   3  14      128.41      123.21     11.94 o 
  -8   3  14        0.01        4.87      3.24 o 
  -7   3  14       36.75       33.56      4.91 o 
  -6   3  14      112.75      133.36      6.00 o 
  -5   3  14        1.96        2.63      3.42 o 
  -4   3  14        2.11       -2.98      2.98 o 
  -3   3  14       28.83       31.00      3.59 o 
  -2   3  14       39.53       51.70      4.62 o 
  -1   3  14       12.36       17.13      3.78 o 
   0   3  14       74.57       81.07      5.34 o 
   1   3  14        2.55       -2.09      3.04 o 
   2   3  14       99.96      109.46      5.44 o 
   3   3  14       23.80       27.72      3.96 o 
   4   3  14      975.20      850.07     19.08 o 
   5   3  14      155.74      129.03      7.13 o 
   6   3  14      136.43      123.50      7.12 o 
   7   3  14       63.32       55.52      6.89 o 
   8   3  14       46.37       53.73     10.71 o 
   9   3  14       26.18       16.88      6.05 o 
  10   3  14       13.09       11.69      7.85 o 
  11   3  14       17.09       18.93      6.33 o 
  12   3  14        0.39       -0.35     14.08 o 
 -17   4  14        1.99       15.49      6.02 o 
 -16   4  14        0.43        2.50      5.13 o 
 -15   4  14      203.99      178.15     21.39 o 
 -14   4  14        6.34        8.20      8.98 o 
 -13   4  14      104.07       96.16     12.64 o 
 -12   4  14        2.61       -7.85      7.85 o 
 -11   4  14       12.98       10.81      8.77 o 
 -10   4  14        1.37       -2.57      7.50 o 
  -9   4  14      126.07      129.40     13.03 o 
  -8   4  14       30.45       40.56      9.61 o 
  -7   4  14      678.48      621.53     26.73 o 
  -6   4  14       22.74       35.60      5.27 o 
  -5   4  14       73.65       79.76      5.89 o 
  -4   4  14       59.62       66.83      6.31 o 
  -3   4  14       55.56       56.05      7.39 o 
  -2   4  14        7.63       11.49      4.65 o 
  -1   4  14       13.66       14.67      4.94 o 
   0   4  14       15.45       16.33      4.92 o 
   1   4  14      418.20      302.77      9.25 o 
   2   4  14        0.00        0.76      3.84 o 
   3   4  14       35.94       59.28      5.41 o 
   4   4  14      152.15      134.39      7.23 o 
   5   4  14        2.50        0.52      3.88 o 
   6   4  14       13.05        2.55      5.05 o 
   7   4  14       19.14       19.66      5.84 o 
   8   4  14        0.16        1.31      5.24 o 
   9   4  14        0.32       -1.21     10.69 o 
  10   4  14        0.47       -5.45      5.45 o 
  11   4  14        9.10        2.69     13.70 o 
 -15   5  14       21.07       18.20      9.93 o 
 -14   5  14       25.06       63.59     12.43 o 
 -13   5  14        3.09        6.41      8.91 o 
 -12   5  14        0.18       -1.65      7.92 o 
 -11   5  14        0.08        3.27      8.52 o 
 -10   5  14       29.59       34.47     10.60 o 
  -9   5  14        0.21       -5.35      8.35 o 
  -8   5  14       34.41       24.30      9.89 o 
  -7   5  14       36.60       25.39     10.00 o 
  -6   5  14        7.76       13.47      7.78 o 
  -5   5  14       97.40       85.41      6.90 o 
  -4   5  14       77.68       74.98     10.51 o 
  -3   5  14        5.46       -4.09      4.51 o 
  -2   5  14       16.70        4.95      4.96 o 
  -1   5  14       27.54        9.36      5.12 o 
   0   5  14       24.69        8.91      5.08 o 
   1   5  14        0.01        1.68      4.76 o 
   2   5  14       65.15       57.66      6.68 o 
   3   5  14        0.69       -5.86      5.86 o 
   4   5  14        6.24       10.65      7.25 o 
   5   5  14       12.99       15.84      5.68 o 
   6   5  14        2.10       -3.96      5.19 o 
   7   5  14        4.23       -1.46      5.31 o 
   8   5  14        2.57        1.56      5.75 o 
   9   5  14        0.13       -5.52      5.52 o 
  10   5  14        4.96       -6.57      8.21 o 
 -13   6  14        0.00        2.46      9.01 o 
 -12   6  14        4.77        0.42      9.86 o 
 -11   6  14       37.76       26.94     11.80 o 
 -10   6  14        0.09       -7.08      9.05 o 
  -9   6  14       53.60       31.13     10.81 o 
  -8   6  14       41.57       58.73     12.39 o 
  -7   6  14       30.10       24.16     10.60 o 
  -6   6  14        0.92        5.40      6.24 o 
  -5   6  14        7.35        1.98      7.92 o 
  -4   6  14        8.99        6.45      6.59 o 
  -3   6  14        1.88       -4.91      6.08 o 
  -2   6  14       20.61       29.26      6.07 o 
  -1   6  14       15.35       13.38      7.93 o 
   0   6  14        2.96       -2.57      5.22 o 
   1   6  14       32.18       47.06      9.91 o 
   2   6  14        0.19        3.94      6.84 o 
   3   6  14       28.36       31.00      8.46 o 
   4   6  14       40.64       55.05      9.68 o 
   5   6  14       30.75       37.10     18.91 o 
   6   6  14       58.38       87.12     18.10 o 
   7   6  14        5.69        9.09      8.69 o 
   8   6  14        4.53        4.43      8.90 o 
   9   6  14        2.13       -6.65      9.84 o 
 -11   7  14        3.68        7.15     10.46 o 
 -10   7  14      138.03      131.20     16.87 o 
  -9   7  14       15.85       23.20     10.92 o 
  -8   7  14       26.89        6.90     10.56 o 
  -7   7  14        2.06       -9.26      9.26 o 
  -6   7  14        1.44       -6.27      9.79 o 
  -5   7  14        1.97       -5.67      9.47 o 
  -4   7  14       10.92       12.46      9.56 o 
  -3   7  14       34.93       34.96     19.31 o 
  -2   7  14       15.90        4.13      7.10 o 
  -1   7  14       57.09       48.84     13.13 o 
   0   7  14        8.19       -4.65     10.63 o 
   1   7  14        0.03       -1.45      7.22 o 
   2   7  14        1.01       -1.36      7.42 o 
   3   7  14       54.35       51.87     16.60 o 
   4   7  14       46.16       71.17     11.44 o 
   5   7  14      102.71      118.55     20.86 o 
   6   7  14       10.09        5.13      9.42 o 
   7   7  14       76.88       68.88     19.33 o 
  -9   8  14        0.04       13.59     12.11 o 
  -8   8  14        3.48        4.05     10.85 o 
  -7   8  14        2.90        1.44     10.88 o 
  -6   8  14        6.37        4.72     10.70 o 
  -5   8  14        9.72        6.23     10.92 o 
  -4   8  14       48.19       51.48     13.94 o 
  -2   8  14        6.67       -1.65     11.62 o 
  -1   8  14        2.89        7.32     12.08 o 
   0   8  14       12.48        2.99     12.08 o 
   1   8  14      196.15      211.34     22.64 o 
   2   8  14       33.32       38.63     15.32 o 
   3   8  14        7.30       -3.20     13.38 o 
   4   8  14       12.45        9.72     14.97 o 
 -17   0  15       12.59        6.30      5.81 o 
 -15   0  15       11.55       10.32      6.76 o 
 -13   0  15      103.37      105.50     11.02 o 
 -11   0  15       10.09        1.87      6.83 o 
  -9   0  15        0.10       -4.13      4.46 o 
  -7   0  15      785.36      740.29     15.75 o 
  -5   0  15      166.63      167.94      7.03 o 
  -3   0  15      262.11      228.42      8.27 o 
  -1   0  15      949.55      802.21     29.94 o 
   1   0  15     8442.83     8203.84    132.32 o 
   3   0  15     1659.58     1643.29     31.90 o 
   5   0  15        7.27        6.08      4.89 o 
   7   0  15       99.97       98.04      9.94 o 
   9   0  15       23.72       27.70      7.98 o 
  11   0  15       15.10        2.81      7.88 o 
 -18   1  15        0.04        1.11      3.54 o 
 -17   1  15        8.39        1.63      4.07 o 
 -16   1  15        6.82        0.10      8.84 o 
 -15   1  15        0.23       -1.36      4.30 o 
 -14   1  15        8.01        1.67     12.15 o 
 -13   1  15      106.87       98.88      7.73 o 
 -12   1  15        6.71        8.92      5.15 o 
 -11   1  15        3.97        0.29      6.29 o 
 -10   1  15       25.72       40.01      5.99 o 
  -9   1  15        0.46       -2.54      2.54 o 
  -8   1  15       13.00       13.55      3.09 o 
  -7   1  15       59.78       69.02      4.14 o 
  -6   1  15       27.24       24.41      2.98 o 
  -5   1  15       10.52        7.19      2.66 o 
  -4   1  15      884.55      874.90     12.83 o 
  -3   1  15       23.75       25.74      3.37 o 
  -2   1  15      170.84      175.05      5.98 o 
  -1   1  15      793.55      670.55     12.27 o 
   0   1  15      917.90      931.99     15.53 o 
   1   1  15      373.04      336.56     16.63 o 
   2   1  15      754.65      696.53     12.03 o 
   3   1  15       18.67       32.92      4.68 o 
   4   1  15      305.63      277.51      7.46 o 
   5   1  15      758.66      709.23     12.46 o 
   6   1  15        1.29        4.44      4.70 o 
   7   1  15       19.60       23.29      5.16 o 
   8   1  15        4.79        5.73      4.78 o 
   9   1  15        3.49       -1.52      4.71 o 
  10   1  15        6.46        5.91      5.24 o 
  11   1  15        5.84       -0.45      5.26 o 
  12   1  15        0.06        2.61      5.64 o 
 -18   2  15        0.39        4.42      3.90 o 
 -17   2  15       20.63       17.27      4.82 o 
 -16   2  15        6.41       -1.52      4.55 o 
 -15   2  15        0.77       -1.90      4.61 o 
 -14   2  15        0.73       -4.19      4.66 o 
 -13   2  15       30.13       33.10      8.57 o 
 -12   2  15       82.11      109.99      8.12 o 
 -11   2  15        7.53        5.79      7.38 o 
 -10   2  15       81.31       93.61      7.80 o 
  -9   2  15        0.62       -1.73      3.41 o 
  -8   2  15      235.19      218.05      7.21 o 
  -7   2  15      133.35      120.68      5.69 o 
  -6   2  15       45.64       46.20      3.91 o 
  -5   2  15      388.67      362.94      7.41 o 
  -4   2  15        5.68       13.76      2.90 o 
  -3   2  15        0.50       -1.26      2.50 o 
  -2   2  15        2.95        0.75      2.86 o 
  -1   2  15       13.94       20.14      3.47 o 
   0   2  15       24.35       20.32      3.63 o 
   1   2  15      331.85      275.84      7.73 o 
   2   2  15      113.61      121.35      5.76 o 
   3   2  15       97.36       97.48      5.42 o 
   4   2  15       33.43       30.26      4.24 o 
   5   2  15      223.29      210.26      7.31 o 
   6   2  15        5.50       -0.30      4.94 o 
   7   2  15      438.55      392.24     11.92 o 
   8   2  15        1.68        0.62      4.60 o 
   9   2  15       29.41       31.28      5.85 o 
  10   2  15        0.16        0.42      4.98 o 
  11   2  15       43.98       49.64      6.69 o 
  12   2  15        3.27        8.38     14.86 o 
 -17   3  15        0.00        8.14      4.72 o 
 -16   3  15       46.03       42.94      6.23 o 
 -15   3  15        0.00        0.87      6.74 o 
 -14   3  15       21.36       40.03      6.47 o 
 -13   3  15        0.01       -0.73      5.07 o 
 -12   3  15        0.01        6.06      5.27 o 
 -11   3  15       18.24       26.05      6.15 o 
 -10   3  15      285.36      309.76     18.10 o 
  -9   3  15        3.88       10.46      8.27 o 
  -8   3  15      105.46      123.67     12.61 o 
  -7   3  15      262.77      243.42     11.46 o 
  -6   3  15      134.23      137.19     11.84 o 
  -5   3  15       63.64       56.97      6.53 o 
  -4   3  15       14.06       20.80      3.59 o 
  -3   3  15       27.49       27.26      4.22 o 
  -2   3  15       92.23      105.76      6.62 o 
  -1   3  15        3.70       11.57      3.41 o 
   0   3  15      128.54      122.12      6.05 o 
   1   3  15        0.41       -2.45      3.10 o 
   2   3  15       55.37       55.73      4.63 o 
   3   3  15       83.41       81.08      5.55 o 
   4   3  15       14.19        7.56      3.69 o 
   5   3  15      105.24       92.73      6.54 o 
   6   3  15        0.00       -4.44      4.44 o 
   7   3  15       22.29       18.09      5.95 o 
   8   3  15        2.02       -4.41      5.13 o 
   9   3  15       40.17       42.90      6.94 o 
  10   3  15       27.93       20.82      6.74 o 
  11   3  15        0.06       -6.00      6.00 o 
 -16   4  15       92.28      115.33      8.62 o 
 -15   4  15       50.64       50.33      7.20 o 
 -14   4  15       25.34       21.38      6.22 o 
 -13   4  15       58.01       49.09     11.30 o 
 -12   4  15       11.03       17.39      9.23 o 
 -11   4  15        1.08       -2.43      8.17 o 
 -10   4  15        1.19       -6.23      8.03 o 
  -9   4  15       89.16       71.45     11.62 o 
  -8   4  15       75.20       55.39     10.99 o 
  -7   4  15      316.19      309.94     18.66 o 
  -6   4  15       17.80        6.09      4.67 o 
  -5   4  15       45.92       38.41      7.78 o 
  -4   4  15       22.01       22.42      5.07 o 
  -3   4  15      195.78      163.58      8.34 o 
  -2   4  15       44.41       46.09      5.77 o 
  -1   4  15        0.60       -3.46      3.46 o 
   0   4  15        0.76       -3.59      3.59 o 
   1   4  15      344.64      223.34     11.47 o 
   2   4  15      149.25      149.07      7.24 o 
   3   4  15       33.07       29.28      4.26 o 
   4   4  15        4.70       -1.47      4.04 o 
   5   4  15        0.70       -0.27      4.62 o 
   6   4  15      163.64      158.76      9.48 o 
   7   4  15       11.76        5.84      7.24 o 
   8   4  15        0.06       -5.10      5.10 o 
   9   4  15        0.59       -5.87      5.87 o 
  10   4  15        1.26       -4.69      5.84 o 
  11   4  15       31.56       26.51     16.41 o 
 -14   5  15       62.81       64.51     12.50 o 
 -13   5  15       64.73       68.14     12.57 o 
 -12   5  15        3.76        1.20      9.01 o 
 -11   5  15        4.83        8.52      9.54 o 
 -10   5  15       47.77       37.15     11.44 o 
  -9   5  15        4.85        0.21      9.30 o 
  -8   5  15        2.15       -0.07      8.38 o 
  -7   5  15        1.60        5.95      8.94 o 
  -6   5  15        2.09       -1.37      5.83 o 
  -5   5  15        0.00       -1.53      8.89 o 
  -4   5  15        1.21       -4.45      4.45 o 
  -3   5  15       41.40       25.99      5.68 o 
  -2   5  15        2.51        1.87      4.91 o 
  -1   5  15        1.02       -4.76      4.76 o 
   0   5  15       51.12       55.52      6.69 o 
   1   5  15        5.04        9.81      5.39 o 
   2   5  15        3.25       -3.68      6.39 o 
   3   5  15        4.33        2.64      6.67 o 
   4   5  15        1.93        5.31      5.19 o 
   5   5  15        1.66       -2.41      5.12 o 
   6   5  15        0.91       -3.18      5.25 o 
   7   5  15        0.59       -0.79      5.80 o 
   8   5  15        3.41        1.11      6.13 o 
   9   5  15        0.76       -3.59      6.04 o 
 -13   6  15        3.41        4.86      9.82 o 
 -12   6  15        8.58       14.89     10.74 o 
 -11   6  15       24.22       41.37     12.25 o 
 -10   6  15       45.37       39.37     11.90 o 
  -9   6  15        0.46       -3.03      9.33 o 
  -8   6  15       44.88       35.25     11.16 o 
  -7   6  15        2.33       13.77      9.86 o 
  -6   6  15       77.41       71.79      8.64 o 
  -5   6  15       82.07       91.08     20.90 o 
  -4   6  15        0.14       -6.18      6.50 o 
  -3   6  15        9.27       -0.36     10.60 o 
  -2   6  15        0.44       -2.02      5.19 o 
  -1   6  15        1.76       -2.49      5.36 o 
   0   6  15        5.46        0.97      5.37 o 
   1   6  15        0.32       -6.42      6.42 o 
   2   6  15       41.38       49.58      9.35 o 
   3   6  15       11.13       21.80      8.53 o 
   4   6  15       45.90       39.90     12.68 o 
   5   6  15       19.13       25.87      9.58 o 
   6   6  15        5.05        1.42      8.78 o 
   7   6  15       46.15       56.92     11.64 o 
   8   6  15        1.35       -8.58      8.58 o 
 -11   7  15        0.13       -0.32      9.82 o 
 -10   7  15       41.93       33.63     12.85 o 
  -9   7  15        1.99        7.22     10.85 o 
  -8   7  15       47.42       37.43     12.54 o 
  -7   7  15        3.11       -2.15     10.11 o 
  -6   7  15       74.29       75.57     14.54 o 
  -5   7  15       18.82        4.61     10.28 o 
  -4   7  15      177.65      193.63     13.03 o 
  -3   7  15       26.24       26.91      8.23 o 
  -2   7  15       27.54       18.94      8.15 o 
  -1   7  15       64.40       56.97     13.77 o 
   0   7  15        0.00      -10.35     10.35 o 
   1   7  15       41.32       57.68     14.65 o 
   2   7  15        0.02       11.90      8.29 o 
   3   7  15      145.43      206.93     19.82 o 
   4   7  15       45.63       49.24     11.11 o 
   5   7  15       11.10       19.93      9.86 o 
   6   7  15        0.22       -4.58      8.91 o 
  -8   8  15        5.27       -9.23     10.60 o 
  -7   8  15        0.05      -10.42     10.42 o 
  -6   8  15        9.72       -3.84     10.70 o 
  -5   8  15        4.64        2.22     10.95 o 
  -2   8  15        0.16       -7.22     11.58 o 
  -1   8  15       28.85       13.17     13.17 o 
   0   8  15        3.64        0.35     12.99 o 
   1   8  15      134.81      114.19     19.33 o 
   2   8  15        4.11       -3.84     13.56 o 
   3   8  15        4.10       -4.51     14.12 o 
 -18   0  16        2.69        0.00      5.14 o 
 -16   0  16        7.13        6.37      6.97 o 
 -14   0  16       16.75       16.87      8.06 o 
 -12   0  16        2.11       -0.60      7.54 o 
 -10   0  16       21.19       28.03      8.38 o 
  -8   0  16       91.47      103.16      8.10 o 
  -6   0  16        0.84       -0.82      3.77 o 
  -4   0  16       51.82       47.31      5.19 o 
  -2   0  16     1307.92     1239.40     29.84 o 
   0   0  16     4514.58     4387.12     74.13 o 
   2   0  16     4035.03     3845.89     66.13 o 
   4   0  16      530.21      519.66     14.78 o 
   6   0  16      198.69      196.50     17.52 o 
   8   0  16      292.89      294.49     15.38 o 
  10   0  16       54.27       62.79     10.16 o 
  12   0  16        7.02        3.49     14.16 o 
 -18   1  16       23.35       17.36     10.28 o 
 -17   1  16        2.92       -3.38      5.97 o 
 -16   1  16        0.00       -1.44      9.79 o 
 -15   1  16        0.08       -0.58      4.78 o 
 -14   1  16       33.44       45.68     10.58 o 
 -13   1  16        0.06       -5.22      5.22 o 
 -12   1  16       19.83       23.88      6.01 o 
 -11   1  16        2.94       -4.38      5.02 o 
 -10   1  16       15.16       20.08      5.60 o 
  -9   1  16       16.10       14.74      4.92 o 
  -8   1  16       12.33       15.31      3.32 o 
  -7   1  16       13.56       14.94      2.92 o 
  -6   1  16       42.02       43.29      3.57 o 
  -5   1  16       87.79       91.92      4.46 o 
  -4   1  16      363.25      331.03      7.92 o 
  -3   1  16       12.44       13.46      3.79 o 
  -2   1  16      276.69      254.25      7.34 o 
  -1   1  16      180.94      192.86      8.26 o 
   0   1  16      667.23      636.50     12.45 o 
   1   1  16      253.82      252.28      7.79 o 
   2   1  16       22.23       25.09      4.15 o 
   3   1  16       39.28       79.02      7.09 o 
   4   1  16       13.55       10.01      3.61 o 
   5   1  16      155.72      161.53      6.34 o 
   6   1  16      178.36      175.16      8.51 o 
   7   1  16       75.33       72.13      6.71 o 
   8   1  16       15.76        9.98      5.25 o 
   9   1  16       75.84       71.21      7.15 o 
  10   1  16       21.11       17.14      5.77 o 
  11   1  16        1.59       -0.94      5.46 o 
  12   1  16       10.29       13.35     10.28 o 
 -18   2  16        0.40        6.58      5.53 o 
 -17   2  16        0.22       -4.48      4.48 o 
 -16   2  16        2.88        2.12      8.42 o 
 -15   2  16        7.72        0.15      5.08 o 
 -14   2  16        3.34        5.70      9.01 o 
 -13   2  16       17.10       13.38      6.09 o 
 -12   2  16        7.39        9.32      8.26 o 
 -11   2  16      111.06      125.29      9.00 o 
 -10   2  16       11.86       12.57      7.73 o 
  -9   2  16      179.43      156.73      9.36 o 
  -8   2  16      269.50      254.73      8.83 o 
  -7   2  16        2.27        2.90      3.11 o 
  -6   2  16      363.40      337.25      7.34 o 
  -5   2  16      202.73      190.74      6.18 o 
  -4   2  16        9.48        8.05      2.94 o 
  -3   2  16       91.40       84.93      4.98 o 
  -2   2  16       88.85       84.74      5.00 o 
  -1   2  16        3.34       -1.55      3.14 o 
   0   2  16       99.71       83.69      5.15 o 
   1   2  16       89.84       90.89      5.40 o 
   2   2  16        1.02       -3.16      3.16 o 
   3   2  16       10.31        7.69      3.67 o 
   4   2  16      199.82      179.35      6.98 o 
   5   2  16       61.17       65.44      6.02 o 
   6   2  16        0.07        3.87      5.22 o 
   7   2  16       37.21       50.06      6.94 o 
   8   2  16       89.63       95.60      8.52 o 
   9   2  16       26.33       26.64      5.84 o 
  10   2  16        1.03        1.66      5.29 o 
  11   2  16      104.03      141.32     10.92 o 
 -17   3  16       39.87       46.16      7.96 o 
 -16   3  16        0.25        3.06      5.30 o 
 -15   3  16        8.78        9.91     12.27 o 
 -14   3  16       26.93       28.96      6.57 o 
 -13   3  16       40.50       44.77      8.84 o 
 -12   3  16        8.09        8.13      6.11 o 
 -11   3  16      113.36      130.29      9.26 o 
 -10   3  16       50.04       53.11      7.31 o 
  -9   3  16       36.13       43.41      6.97 o 
  -8   3  16        0.55        0.75      5.30 o 
  -7   3  16      164.42      142.16      8.84 o 
  -6   3  16      125.20      132.63      9.22 o 
  -5   3  16       51.61       52.68      5.04 o 
  -4   3  16       11.64        8.91      3.52 o 
  -3   3  16      146.06      111.72      5.54 o 
  -2   3  16       27.83       32.58      4.04 o 
  -1   3  16       14.32       19.99      4.28 o 
   0   3  16      154.95      103.61      5.59 o 
   1   3  16       59.19       45.34      4.55 o 
   2   3  16       82.59       71.62      5.12 o 
   3   3  16        0.71       -1.17      3.51 o 
   4   3  16       16.95       15.58      4.70 o 
   5   3  16       18.02        8.46      5.32 o 
   6   3  16        9.05       -0.04      5.28 o 
   7   3  16        9.19        6.54      5.61 o 
   8   3  16        2.64       -0.77      5.66 o 
   9   3  16        1.96        2.83      6.10 o 
  10   3  16       18.47       16.17      6.77 o 
  11   3  16       44.10       48.10     17.75 o 
 -16   4  16        3.60       19.82      7.96 o 
 -15   4  16      165.49      139.28     12.59 o 
 -14   4  16       17.46       23.40      7.48 o 
 -13   4  16        3.71       -1.07      5.72 o 
 -12   4  16       54.26       66.55     12.11 o 
 -11   4  16       43.93       36.73     10.70 o 
 -10   4  16       52.04       64.72     11.87 o 
  -9   4  16       31.11       25.07      9.54 o 
  -8   4  16       21.92       20.14      9.12 o 
  -7   4  16       23.32       18.31      9.30 o 
  -6   4  16        3.16        2.64      7.71 o 
  -5   4  16       12.74        2.21      4.55 o 
  -4   4  16        1.09        0.47      5.13 o 
  -3   4  16      323.11      259.12     10.30 o 
  -2   4  16        6.03        1.52      4.67 o 
  -1   4  16      115.34      138.80      9.50 o 
   0   4  16      112.53       91.25      6.34 o 
   1   4  16      103.99       92.69      6.41 o 
   2   4  16      107.89       86.61      5.69 o 
   3   4  16        4.95        3.66      4.42 o 
   4   4  16        6.36        7.30      4.49 o 
   5   4  16        2.33        1.74      5.22 o 
   6   4  16       71.82       73.75      8.01 o 
   7   4  16        6.64        9.55      5.82 o 
   8   4  16        0.40        2.28      5.99 o 
   9   4  16       31.55       46.27      7.82 o 
  10   4  16      107.65      136.06     21.55 o 
 -15   5  16        1.58       -1.30      7.43 o 
 -14   5  16       31.13       43.94     12.04 o 
 -13   5  16        3.11        0.60      9.65 o 
 -12   5  16       10.90       11.13     10.21 o 
 -11   5  16       13.71       14.65     10.42 o 
 -10   5  16       11.23        1.94      9.65 o 
  -9   5  16       42.58       48.56     11.76 o 
  -8   5  16       18.71       24.05     10.35 o 
  -7   5  16       53.13       59.23     11.58 o 
  -6   5  16       11.71       11.18      6.28 o 
  -5   5  16        6.13       -0.15      6.06 o 
  -4   5  16        0.54       -4.86      5.87 o 
  -3   5  16       54.66       48.43      7.56 o 
  -2   5  16       66.02       62.54      6.92 o 
  -1   5  16        9.22       11.94      5.48 o 
   0   5  16       29.38       46.24      6.74 o 
   1   5  16       12.60       12.20      5.66 o 
   2   5  16        0.19        0.30      6.84 o 
   3   5  16       14.82        6.74      7.37 o 
   4   5  16       11.13       18.54      9.61 o 
   5   5  16        0.46       -4.24     10.37 o 
   6   5  16        0.41       -2.41      5.64 o 
   7   5  16       24.27       25.22     11.31 o 
   8   5  16        0.35       -6.07      6.07 o 
   9   5  16       21.97       20.99     13.82 o 
 -12   6  16        0.70       -7.11      9.33 o 
 -11   6  16       46.12       49.54     12.96 o 
 -10   6  16        0.14        1.55     10.32 o 
  -9   6  16       29.64       28.20     11.58 o 
  -8   6  16        0.03       -4.93      9.26 o 
  -7   6  16        3.71        5.11     10.35 o 
  -6   6  16       21.77       27.84      8.24 o 
  -5   6  16        0.08       -5.80      5.80 o 
  -4   6  16       21.96       21.32      7.73 o 
  -3   6  16        6.67        0.64      7.08 o 
  -2   6  16       10.83        8.02      7.30 o 
  -1   6  16       83.42       91.62      8.50 o 
   0   6  16        0.16       -5.00     12.57 o 
   1   6  16       24.82       13.49      7.97 o 
   2   6  16        4.69       -2.07      9.58 o 
   3   6  16        0.00       -7.10      7.10 o 
   4   6  16       37.08       57.36     15.90 o 
   5   6  16        1.56       -7.98      7.98 o 
   6   6  16        0.04       -8.49      8.49 o 
   7   6  16       21.60       -0.13     12.06 o 
 -11   7  16        5.17        9.47     11.51 o 
 -10   7  16        0.38      -10.81     10.81 o 
  -9   7  16       16.45       13.49     11.83 o 
  -8   7  16        1.98        2.08     10.92 o 
  -7   7  16        1.14        9.72     11.06 o 
  -6   7  16       14.07        5.00     11.27 o 
  -5   7  16        3.78        1.87     10.49 o 
  -4   7  16        3.16       -4.49      7.36 o 
  -3   7  16      121.54      114.99     11.42 o 
  -2   7  16        2.13        4.23     11.51 o 
  -1   7  16        1.15        2.01     11.58 o 
   0   7  16      279.80      310.01     25.67 o 
   1   7  16        0.81       -0.39     12.54 o 
   2   7  16        0.70      -11.90     11.90 o 
   3   7  16        0.23        3.41      8.93 o 
   4   7  16        0.31       -8.38      8.38 o 
   5   7  16      122.17      136.79     15.12 o 
  -7   8  16       32.82       19.44     12.50 o 
  -6   8  16       38.70       43.63     13.31 o 
  -5   8  16        9.68       -5.00     11.20 o 
  -1   8  16        6.51      -10.39     12.71 o 
   0   8  16       17.84        2.18     13.49 o 
   1   8  16        4.12      -12.29     12.29 o 
 -17   0  17        1.87        4.47      6.80 o 
 -15   0  17        6.30        7.46      7.99 o 
 -13   0  17        9.32        7.15      8.38 o 
 -11   0  17        6.99        2.46      8.42 o 
  -9   0  17      499.59      453.53     22.01 o 
  -7   0  17       33.41       23.15      4.74 o 
  -5   0  17       98.06       95.93      6.65 o 
  -3   0  17     1810.24     1718.68     39.12 o 
  -1   0  17     5279.28     4913.60     98.35 o 
   1   0  17       28.68       49.22      8.21 o 
   3   0  17       43.21       57.76      6.50 o 
   5   0  17       20.43        8.19     11.62 o 
   7   0  17       79.43       82.36     12.10 o 
   9   0  17       32.15       26.25      8.62 o 
  11   0  17       64.74       54.19     16.87 o 
 -18   1  17        6.60        4.08      4.46 o 
 -17   1  17       27.98       26.29      5.51 o 
 -16   1  17        5.62        8.27      8.56 o 
 -15   1  17        0.47        2.89      5.41 o 
 -14   1  17        0.34       -5.35      5.35 o 
 -13   1  17       27.25       31.34      6.72 o 
 -12   1  17        0.72       -3.14      5.52 o 
 -11   1  17      181.57      185.14     10.24 o 
 -10   1  17       39.39       38.63      6.80 o 
  -9   1  17       25.07       26.31      6.30 o 
  -8   1  17      160.71      154.75      7.43 o 
  -7   1  17      204.63      204.18      5.88 o 
  -6   1  17      137.47      134.45      5.21 o 
  -5   1  17     1012.47      964.07     15.77 o 
  -4   1  17       15.46       24.62      4.40 o 
  -3   1  17     1257.54     1187.12     20.78 o 
  -2   1  17      470.72      426.21      9.94 o 
  -1   1  17      489.56      467.55     10.51 o 
   0   1  17        3.92        4.20      3.64 o 
   1   1  17     1200.35     1104.63     18.34 o 
   2   1  17      160.07      176.27      6.98 o 
   3   1  17      118.64      128.22      5.85 o 
   4   1  17      233.43      214.27      7.12 o 
   5   1  17        4.57       -4.28      4.28 o 
   6   1  17        4.67        1.36      4.71 o 
   7   1  17       20.95       21.76      5.68 o 
   8   1  17       10.65       14.02      5.51 o 
   9   1  17       18.42       10.37      5.61 o 
  10   1  17       12.16       13.28      6.01 o 
  11   1  17        0.03       -9.06      9.06 o 
 -17   2  17        0.58       -1.58      6.71 o 
 -16   2  17        5.57        2.49      5.20 o 
 -15   2  17        0.49       -4.41      6.23 o 
 -14   2  17       11.60        9.89      6.07 o 
 -13   2  17        3.20       -4.81      5.46 o 
 -12   2  17       82.77       90.16      8.62 o 
 -11   2  17        8.89        7.39      6.06 o 
 -10   2  17        1.55       -2.90      6.14 o 
  -9   2  17      274.27      276.64     12.30 o 
  -8   2  17       23.06       34.68      7.18 o 
  -7   2  17       13.90       10.95      4.58 o 
  -6   2  17        0.02       -3.16      3.16 o 
  -5   2  17     1111.89      929.10     15.41 o 
  -4   2  17        2.75        5.80      5.51 o 
  -3   2  17       28.12       20.86      4.03 o 
  -2   2  17        0.97       -0.69      3.45 o 
  -1   2  17       15.59       10.67      3.76 o 
   0   2  17      119.22      123.65      5.96 o 
   1   2  17        0.49        4.18      3.51 o 
   2   2  17       77.55       79.22      5.38 o 
   3   2  17       51.81       64.48      5.18 o 
   4   2  17       16.59       14.08      4.75 o 
   5   2  17      113.59      108.25     10.75 o 
   6   2  17        1.33       -4.87      4.87 o 
   7   2  17       28.38       31.86      6.77 o 
   8   2  17       22.02       22.13      6.48 o 
   9   2  17       11.23       16.11      6.66 o 
  10   2  17        2.12        1.72      6.26 o 
  11   2  17       13.32       -5.42     14.33 o 
 -17   3  17       16.90       24.90      7.85 o 
 -16   3  17       51.62       59.93     12.68 o 
 -15   3  17        0.79        5.30      5.81 o 
 -14   3  17       10.82       10.68      6.24 o 
 -13   3  17       76.16       65.95     15.25 o 
 -12   3  17        9.19       12.52      6.30 o 
 -11   3  17      171.26      153.55     10.18 o 
 -10   3  17      148.99      148.25      9.91 o 
  -9   3  17       34.03       36.51     10.53 o 
  -8   3  17       14.18        4.30      5.67 o 
  -7   3  17       13.45       10.01      5.95 o 
  -6   3  17       11.90        7.94      4.70 o 
  -5   3  17      191.35      172.56      7.31 o 
  -4   3  17       63.19       49.11      4.61 o 
  -3   3  17      411.09      382.65      9.33 o 
  -2   3  17      145.39      130.15      6.12 o 
  -1   3  17      564.83      473.08     10.64 o 
   0   3  17        0.11       -1.98      3.35 o 
   1   3  17        6.50       -3.37      3.37 o 
   2   3  17        0.22        1.04      3.56 o 
   3   3  17      215.52      181.15      7.21 o 
   4   3  17       47.76       40.07      7.41 o 
   5   3  17        5.97        2.95      6.51 o 
   6   3  17        1.58        4.05      5.44 o 
   7   3  17        1.23       -1.71      5.47 o 
   8   3  17       29.60       39.97      8.05 o 
   9   3  17        0.26       -6.43      6.43 o 
  10   3  17       25.27       20.99     16.34 o 
 -16   4  17        4.82        9.72      8.06 o 
 -15   4  17        1.49       10.67      7.76 o 
 -14   4  17       69.63       74.77      8.53 o 
 -13   4  17        0.35       -1.54      5.73 o 
 -12   4  17       27.19        9.12      6.42 o 
 -11   4  17       22.07       34.09     10.63 o 
 -10   4  17        8.49       17.43      9.79 o 
  -9   4  17        6.75        5.46      8.73 o 
  -8   4  17       24.93       26.94     10.00 o 
  -7   4  17       15.82       12.92      8.73 o 
  -6   4  17      273.89      265.01     17.50 o 
  -5   4  17       12.49       11.41      5.27 o 
  -4   4  17       92.89       88.86      7.31 o 
  -3   4  17      202.01      159.34      8.87 o 
  -2   4  17       36.80       39.36      6.12 o 
  -1   4  17       86.92       71.39      6.02 o 
   0   4  17       16.84       16.17      4.12 o 
   1   4  17        0.05       -2.12      3.58 o 
   2   4  17       76.52       73.23      5.65 o 
   3   4  17        0.04       -0.08      4.39 o 
   4   4  17        9.56       -1.68      4.44 o 
   5   4  17        1.95       -5.14      5.14 o 
   6   4  17       13.26       19.02      7.38 o 
   7   4  17        1.94        3.28      6.13 o 
   8   4  17       83.26       98.51      9.64 o 
   9   4  17       10.25       21.97     15.00 o 
 -14   5  17       18.27       25.67     11.16 o 
 -13   5  17        7.07        8.73     10.14 o 
 -12   5  17        3.37       12.11     10.74 o 
 -11   5  17        1.46       -6.09      9.54 o 
 -10   5  17        5.39       20.46     10.74 o 
  -9   5  17       10.14       23.10     10.85 o 
  -8   5  17        0.04       -8.80      8.80 o 
  -7   5  17        9.83        2.08      9.37 o 
  -6   5  17       53.78       58.65      8.25 o 
  -5   5  17        7.13       -0.76      6.31 o 
  -4   5  17       50.06       45.15      8.07 o 
  -3   5  17        2.05        2.00      5.17 o 
  -2   5  17        1.48       -4.98      4.98 o 
  -1   5  17        0.43       -3.04      5.04 o 
   0   5  17        1.92        7.69      5.54 o 
   1   5  17       22.16       14.28      8.19 o 
   2   5  17        2.24        0.73      7.20 o 
   3   5  17        6.47        5.59      4.94 o 
   4   5  17       14.57        7.27      6.17 o 
   5   5  17        0.29       -5.54      5.54 o 
   6   5  17        0.03       -5.81      5.81 o 
   7   5  17        4.34       -0.06      6.51 o 
   8   5  17        5.61       -0.37      9.26 o 
 -12   6  17       23.96       19.33     11.37 o 
 -11   6  17       30.37       53.59     13.42 o 
 -10   6  17        7.91        1.80     10.39 o 
  -9   6  17        6.13       12.22     11.09 o 
  -8   6  17       52.30       35.81     12.50 o 
  -7   6  17      130.37      128.21     16.76 o 
  -6   6  17        0.15       -2.08     13.96 o 
  -5   6  17      217.44      246.48     14.07 o 
  -4   6  17        7.29       -1.62      7.24 o 
  -3   6  17        2.37        2.27      9.81 o 
  -2   6  17        6.41       -6.77      6.77 o 
  -1   6  17       19.61        7.73      7.71 o 
   0   6  17       39.25       54.51     14.38 o 
   1   6  17        0.31       -7.20      7.20 o 
   2   6  17        6.58        2.69      8.31 o 
   3   6  17        1.73        2.76      8.59 o 
   4   6  17        0.02       -2.96      8.48 o 
   5   6  17       24.70       18.82     14.31 o 
   6   6  17        0.00       -8.61      8.61 o 
 -10   7  17        9.02        5.95     12.11 o 
  -9   7  17       36.14       17.43     12.75 o 
  -8   7  17        2.39        5.60     11.30 o 
  -7   7  17        0.62       -3.13     10.46 o 
  -6   7  17       17.44       18.66     11.83 o 
  -5   7  17       29.18       26.80     12.71 o 
  -4   7  17      185.88      212.19     14.63 o 
  -3   7  17        0.33       -3.59     11.30 o 
  -2   7  17        0.69        0.92     11.58 o 
  -1   7  17       86.94       95.21     17.43 o 
   0   7  17        2.58       -8.20     12.85 o 
   1   7  17       25.29        6.02     13.49 o 
   2   7  17        0.77      -12.39     12.39 o 
   3   7  17       40.45       24.72     16.16 o 
   4   7  17       13.12       11.47     10.35 o 
  -1   8  17       69.08       35.39     15.63 o 
 -16   0  18       15.20       15.53      8.38 o 
 -14   0  18       12.08       12.39      8.80 o 
 -12   0  18        0.00       -6.97      8.52 o 
 -10   0  18       99.80      139.16     14.01 o 
  -8   0  18       64.45       89.83      7.88 o 
  -6   0  18      410.07      366.28     11.42 o 
  -4   0  18     1387.07     1244.53     30.84 o 
  -2   0  18      701.07      699.46     27.76 o 
   0   0  18        2.00        5.06      4.91 o 
   2   0  18      496.40      454.97     14.19 o 
   4   0  18       42.56       51.91      6.76 o 
   6   0  18       66.77       82.02     19.58 o 
   8   0  18        3.26        6.89      7.92 o 
  10   0  18       42.51       43.42     10.21 o 
 -17   1  18        0.18        1.46      8.38 o 
 -16   1  18        0.00       -1.70      5.32 o 
 -15   1  18        0.01       -2.36      5.82 o 
 -14   1  18        8.09        5.90      6.10 o 
 -13   1  18        8.54       17.47      6.41 o 
 -12   1  18       17.22       20.71      6.76 o 
 -11   1  18        8.18       23.11     16.53 o 
 -10   1  18        2.64        4.93      8.50 o 
  -9   1  18       55.67       55.76      7.89 o 
  -8   1  18       17.38       18.88      4.90 o 
  -7   1  18      471.59      490.31     11.44 o 
  -6   1  18      887.75      874.69     14.92 o 
  -5   1  18       13.35       19.81      4.51 o 
  -4   1  18        0.00       19.77      4.59 o 
  -3   1  18     1221.81     1166.14     20.87 o 
  -2   1  18        2.80        7.00      3.68 o 
  -1   1  18      151.62      180.64      7.79 o 
   0   1  18       10.15       25.03      4.29 o 
   1   1  18     1322.83     1261.05     20.58 o 
   2   1  18       25.37       28.57      4.46 o 
   3   1  18       24.16       31.76      4.57 o 
   4   1  18       27.03       31.31      4.88 o 
   5   1  18      127.58      143.02      8.43 o 
   6   1  18       23.07       28.92      5.82 o 
   7   1  18       15.36       23.40      5.84 o 
   8   1  18        3.64        0.88      5.31 o 
   9   1  18       13.61       16.68      6.11 o 
  10   1  18        6.42       -4.64      5.65 o 
 -17   2  18        4.88        7.25      7.50 o 
 -16   2  18        2.01        0.33      5.62 o 
 -15   2  18        0.29        0.72     15.48 o 
 -14   2  18        0.04       -5.66      5.66 o 
 -13   2  18       12.68       10.19      6.48 o 
 -12   2  18      211.84      201.74     13.03 o 
 -11   2  18       75.62       86.17      8.98 o 
 -10   2  18       32.52       42.98      7.58 o 
  -9   2  18      136.52      161.12     10.62 o 
  -8   2  18       23.82       37.65      7.27 o 
  -7   2  18      183.46      181.39      8.59 o 
  -6   2  18        4.34        9.51      4.08 o 
  -5   2  18       19.03       18.32      4.43 o 
  -4   2  18      564.49      470.85     13.94 o 
  -3   2  18       38.01       41.84      4.57 o 
  -2   2  18       19.28       17.63      4.02 o 
  -1   2  18       10.02        5.00      3.78 o 
   0   2  18      332.08      288.29      8.49 o 
   1   2  18        0.03        1.99      3.70 o 
   2   2  18        1.09       -1.02      3.52 o 
   3   2  18       36.36       46.13      4.91 o 
   4   2  18        6.73       10.12      5.40 o 
   5   2  18        2.22        5.44      5.52 o 
   6   2  18       15.05       14.53      6.09 o 
   7   2  18        3.24       -2.16      5.56 o 
   8   2  18       39.54       45.36      7.73 o 
   9   2  18        9.26       10.76      6.72 o 
  10   2  18       30.85       24.72     17.01 o 
 -16   3  18        8.48       -3.56      5.68 o 
 -15   3  18       55.57       45.02      9.74 o 
 -14   3  18        4.77       -1.72     16.99 o 
 -13   3  18       52.94       38.68      7.58 o 
 -12   3  18       12.56        9.19      6.60 o 
 -11   3  18       90.23       99.26     10.05 o 
 -10   3  18      150.18      157.08     10.44 o 
  -9   3  18        0.70       -2.87     10.56 o 
  -8   3  18        7.23        8.20      6.13 o 
  -7   3  18       16.86       15.02      6.31 o 
  -6   3  18       69.07       69.14      7.47 o 
  -5   3  18       16.58       17.52      6.34 o 
  -4   3  18      152.19      136.57      6.38 o 
  -3   3  18       35.45       29.97      4.93 o 
  -2   3  18       12.28       20.45      4.14 o 
  -1   3  18        5.39       -2.62      3.47 o 
   0   3  18        5.04       10.24      3.90 o 
   1   3  18        0.17       -2.67      3.59 o 
   2   3  18       28.39       34.06      4.75 o 
   3   3  18        0.02       -4.19      4.19 o 
   4   3  18        0.51        5.05      5.43 o 
   5   3  18       25.37       24.98      6.58 o 
   6   3  18        0.45       -5.31      5.31 o 
   7   3  18       84.90      129.31     10.12 o 
   8   3  18        0.03       -6.28      6.28 o 
   9   3  18       69.22       91.05     10.19 o 
 -15   4  18        0.00        1.55      8.20 o 
 -14   4  18       14.82       16.03      9.26 o 
 -13   4  18        0.03       10.37      6.43 o 
 -12   4  18        0.00        3.02      6.44 o 
 -11   4  18       10.09        8.36      6.40 o 
 -10   4  18       13.84       13.49      6.64 o 
  -9   4  18        5.72       -6.30      9.05 o 
  -8   4  18        1.33        2.50      8.70 o 
  -7   4  18        3.21        7.54      8.91 o 
  -6   4  18        1.76        3.13      8.38 o 
  -5   4  18       17.37        9.83      6.55 o 
  -4   4  18        5.83       -0.26      4.89 o 
  -3   4  18       38.84       35.49      5.25 o 
  -2   4  18       26.85       22.01      4.32 o 
  -1   4  18        0.39       -1.75      3.61 o 
   0   4  18        1.67        2.97      3.89 o 
   1   4  18        8.98        2.53      3.89 o 
   2   4  18       53.18       49.18      5.95 o 
   3   4  18        3.72        5.36      4.75 o 
   4   4  18       16.66        4.75      6.90 o 
   5   4  18       52.25       48.66      7.66 o 
   6   4  18       55.09       41.43      7.74 o 
   7   4  18        0.06        6.07      6.63 o 
   8   4  18       36.12       43.54      8.29 o 
 -13   5  18        5.20        7.77     12.48 o 
 -12   5  18       26.97       28.13     12.61 o 
 -11   5  18       14.38       19.37     11.66 o 
 -10   5  18        5.35       10.81     10.77 o 
  -9   5  18        0.49       -4.82      9.30 o 
  -8   5  18        0.12       -9.01      9.01 o 
  -7   5  18        7.20        6.20      9.72 o 
  -6   5  18       11.55        8.11      6.80 o 
  -5   5  18       11.61        6.74      6.64 o 
  -4   5  18       17.67       19.00      7.21 o 
  -3   5  18       12.97       16.79     12.91 o 
  -2   5  18        0.54       -5.09      5.09 o 
  -1   5  18       16.33       12.24      5.95 o 
   0   5  18        3.14        0.62      5.53 o 
   1   5  18       19.53        2.03      5.77 o 
   2   5  18       21.24       27.30      7.06 o 
   3   5  18        7.43       -1.67      5.72 o 
   4   5  18       66.47       76.78      9.48 o 
   5   5  18       55.27       46.74     14.94 o 
   6   5  18       99.59      116.92     10.56 o 
   7   5  18       13.27        5.84      9.52 o 
 -12   6  18        1.76        7.29     11.41 o 
 -11   6  18        5.88       12.04     11.13 o 
 -10   6  18        6.11        4.51     11.27 o 
  -9   6  18        0.02       -4.79     10.56 o 
  -8   6  18       52.47       41.27     13.20 o 
  -7   6  18        0.26        0.53     11.09 o 
  -6   6  18       39.41       34.18      8.62 o 
  -5   6  18      111.63      140.59     11.85 o 
  -4   6  18      142.13      171.63     12.88 o 
  -3   6  18       12.10        3.97      7.60 o 
  -2   6  18        7.87        7.57     10.46 o 
  -1   6  18        3.37        4.16     11.16 o 
   0   6  18       13.19       -0.11     11.41 o 
   1   6  18        4.69        0.34     10.62 o 
   2   6  18       15.71        7.22      9.16 o 
   3   6  18        5.74        8.75      9.23 o 
   4   6  18        6.12        1.16      9.25 o 
   5   6  18        1.74      -15.49     15.49 o 
  -9   7  18        8.29       -3.45     10.04 o 
  -8   7  18        0.03       -1.37     10.92 o 
  -7   7  18       22.37       12.71     11.62 o 
  -6   7  18       38.91       38.10     13.80 o 
  -5   7  18        2.57       10.53     12.36 o 
  -4   7  18       79.65       70.29     10.85 o 
  -3   7  18       76.78       69.65     15.70 o 
  -2   7  18       23.14       12.47     13.45 o 
  -1   7  18        0.00       -3.56     12.39 o 
   0   7  18        0.02      -12.04     12.04 o 
   1   7  18        6.13      -12.15     12.15 o 
   2   7  18        0.03      -12.39     12.39 o 
   3   7  18        7.02       -6.41     13.98 o 
 -17   0  19       10.75        7.43      8.35 o 
 -15   0  19       43.31       49.37     10.99 o 
 -13   0  19        2.35       -4.16      8.80 o 
 -11   0  19       96.34      116.24     14.75 o 
  -9   0  19      613.16      588.15     27.22 o 
  -7   0  19      148.95      137.99      9.88 o 
  -5   0  19      135.38      142.28     10.18 o 
  -3   0  19       75.30       62.79      8.40 o 
  -1   0  19     1052.56      998.11     27.11 o 
   1   0  19        3.94        2.40      4.92 o 
   3   0  19       32.80       48.55      7.10 o 
   5   0  19       19.59       28.34      8.15 o 
   7   0  19       51.42       57.83     10.26 o 
   9   0  19       12.11        8.55      8.71 o 
 -17   1  19        0.30       -6.55      8.73 o 
 -16   1  19        5.16        8.72      6.11 o 
 -15   1  19        8.39        3.87      7.08 o 
 -14   1  19       29.94       14.79      7.43 o 
 -13   1  19        3.34       -2.04      6.14 o 
 -12   1  19      127.04      137.52     10.54 o 
 -11   1  19      131.50      143.82     10.79 o 
 -10   1  19      345.06      355.99     14.84 o 
  -9   1  19        8.90       16.94      7.61 o 
  -8   1  19        7.51       20.17     12.54 o 
  -7   1  19      272.92      282.13      8.92 o 
  -6   1  19      624.79      592.90     13.44 o 
  -5   1  19      639.71      597.82     15.77 o 
  -4   1  19       44.22       57.34      5.56 o 
  -3   1  19      478.17      483.49     12.08 o 
  -2   1  19       46.65       45.61      5.29 o 
  -1   1  19        7.68       12.66      4.12 o 
   0   1  19      113.94      114.11      6.28 o 
   1   1  19       75.07       84.31      5.76 o 
   2   1  19        0.46       -1.79      3.74 o 
   3   1  19       80.90       95.12      6.22 o 
   4   1  19       10.47       17.67      6.07 o 
   5   1  19       21.33       22.72      5.73 o 
   6   1  19       33.12       39.29      6.41 o 
   7   1  19        2.06        2.21      5.47 o 
   8   1  19        4.08        4.61      5.78 o 
   9   1  19       35.56       34.32      7.12 o 
  10   1  19       10.27        2.88     10.37 o 
 -17   2  19        6.55       10.63      8.42 o 
 -16   2  19        7.91        9.89      6.49 o 
 -15   2  19       32.68       33.11      7.46 o 
 -14   2  19        0.70       -5.69      6.09 o 
 -13   2  19       79.52       90.69     12.83 o 
 -12   2  19       39.32       35.24      7.67 o 
 -11   2  19       14.31       17.15      7.42 o 
 -10   2  19        1.20        8.46      6.88 o 
  -9   2  19      798.67      764.48     26.32 o 
  -8   2  19        6.26        9.82      6.83 o 
  -7   2  19        0.28       -3.13      4.52 o 
  -6   2  19        5.83       -3.91      3.91 o 
  -5   2  19       13.81       20.90      4.68 o 
  -4   2  19       20.63       24.52      4.85 o 
  -3   2  19      228.58      228.45      8.13 o 
  -2   2  19      123.91      117.62      6.30 o 
  -1   2  19       35.19       32.45      4.63 o 
   0   2  19        0.29       -2.52      3.62 o 
   1   2  19        2.26        1.53      3.81 o 
   2   2  19       31.60       40.31      4.95 o 
   3   2  19        0.03       -1.58      4.34 o 
   4   2  19        3.67        0.53      6.08 o 
   5   2  19       19.51       21.81      6.42 o 
   6   2  19        0.80       -5.38      5.38 o 
   7   2  19        4.27        3.89      6.15 o 
   8   2  19        0.06       -4.24      6.14 o 
   9   2  19       22.64       23.87     10.40 o 
 -16   3  19        0.17       -7.92      8.06 o 
 -15   3  19       28.77       13.52      7.03 o 
 -14   3  19       42.31       45.16      8.38 o 
 -13   3  19        7.08       10.77      6.98 o 
 -12   3  19       12.05       13.18      7.04 o 
 -11   3  19        0.21        0.82      7.08 o 
 -10   3  19        6.76        8.26      9.49 o 
  -9   3  19       39.53       32.32      7.56 o 
  -8   3  19       56.19       62.01      8.41 o 
  -7   3  19       33.59       38.93      7.51 o 
  -6   3  19      481.67      440.69     43.98 o 
  -5   3  19      563.21      511.36     12.58 o 
  -4   3  19        2.59       -3.71      3.71 o 
  -3   3  19       29.17       26.45      4.45 o 
  -2   3  19       25.83       11.43      4.13 o 
  -1   3  19      174.29      159.37      6.94 o 
   0   3  19        8.55        4.69      3.93 o 
   1   3  19        0.79       -3.72      3.72 o 
   2   3  19       44.64       35.08      5.72 o 
   3   3  19        6.98       13.17      5.16 o 
   4   3  19       12.44        8.89      6.01 o 
   5   3  19       18.24       31.66      7.00 o 
   6   3  19       26.75       14.37      6.96 o 
   7   3  19        2.08       -0.96      6.41 o 
   8   3  19       10.84       11.88      7.09 o 
   9   3  19       24.16       17.50     17.01 o 
 -14   4  19        0.08        2.44      6.71 o 
 -13   4  19       17.44        5.60      6.91 o 
 -12   4  19       31.53       12.18      7.23 o 
 -11   4  19        8.00        8.09      6.78 o 
 -10   4  19        4.33       -4.86      6.17 o 
  -9   4  19       14.12        8.04      6.67 o 
  -8   4  19       10.89        5.54      6.49 o 
  -7   4  19        4.86        1.72      6.14 o 
  -6   4  19       35.92       32.43      7.26 o 
  -5   4  19        0.56        2.42      5.06 o 
  -4   4  19       14.88       14.01      5.46 o 
  -3   4  19        8.14        6.28      4.48 o 
  -2   4  19       53.54       56.03      5.31 o 
  -1   4  19       27.98       22.90      4.54 o 
   0   4  19        3.70        3.17      4.01 o 
   1   4  19        3.76        0.85      4.65 o 
   2   4  19        0.22       -0.56      4.70 o 
   3   4  19        5.03        2.37      5.77 o 
   4   4  19        4.76        0.95      5.71 o 
   5   4  19       38.58       32.18      7.55 o 
   6   4  19      147.87      182.26     21.31 o 
   7   4  19       25.02       37.42      8.35 o 
   8   4  19      155.65      161.20     24.26 o 
 -13   5  19        0.02       -1.65      6.64 o 
 -12   5  19       33.64       21.44      7.64 o 
 -11   5  19        7.03       -8.80      9.79 o 
 -10   5  19       45.04       31.83     12.18 o 
  -9   5  19       20.88       22.82     11.27 o 
  -8   5  19       46.40       53.45     12.89 o 
  -7   5  19       32.19       30.42     11.20 o 
  -6   5  19        1.16       -0.69      6.45 o 
  -5   5  19       26.01       26.44      7.84 o 
  -4   5  19        6.94       10.16      7.87 o 
  -3   5  19       23.74       30.47      8.84 o 
  -2   5  19        2.76        0.11      6.75 o 
  -1   5  19        1.27       -0.82      4.63 o 
   0   5  19       14.50       -4.89      9.19 o 
   1   5  19       50.22       47.12      7.67 o 
   2   5  19       16.39        6.36      6.68 o 
   3   5  19        2.46       -0.73      6.34 o 
   4   5  19       14.64        8.61      6.83 o 
   5   5  19       28.28       32.79     15.79 o 
   6   5  19        0.02       -2.53      7.19 o 
 -11   6  19       42.25       37.96     13.63 o 
 -10   6  19        4.72       15.88     12.64 o 
  -9   6  19        0.19      -10.11     10.11 o 
  -8   6  19        3.66       -2.15     11.34 o 
  -7   6  19       39.83       63.91     14.61 o 
  -6   6  19        1.04        1.68      7.86 o 
  -5   6  19       17.99       22.82      9.42 o 
  -4   6  19       53.39       64.79     10.32 o 
  -3   6  19        4.76       -3.00      9.14 o 
  -2   6  19        0.45      -10.18     10.18 o 
  -1   6  19        2.00      -11.20     11.51 o 
   0   6  19        1.34        9.44     12.68 o 
   1   6  19       37.94       17.64     14.05 o 
   2   6  19        0.17       -9.93     13.61 o 
   3   6  19       30.67       10.46     16.06 o 
   4   6  19        1.85       -8.58     10.19 o 
  -8   7  19        2.48       -7.57     10.85 o 
  -7   7  19        3.43      -11.51     11.51 o 
  -6   7  19      232.86      255.01     22.18 o 
  -5   7  19       56.15       53.31     15.04 o 
  -3   7  19        1.57       -8.06     11.62 o 
  -2   7  19       60.44       47.61     15.42 o 
  -1   7  19       13.49       10.60     14.51 o 
   0   7  19       11.81      -12.54     12.54 o 
   1   7  19        6.61      -13.27     13.27 o 
 -16   0  20        5.31       12.71      9.51 o 
 -14   0  20        1.31        2.99      9.61 o 
 -12   0  20      148.75      191.41     17.15 o 
 -10   0  20       24.13       72.82     13.52 o 
  -8   0  20      588.07      493.85     25.35 o 
  -6   0  20      326.78      297.25     13.59 o 
  -4   0  20      216.43      195.72     11.45 o 
  -2   0  20       56.80       54.66      8.32 o 
   0   0  20       18.39       17.15      9.60 o 
   2   0  20        1.12       -3.29      5.07 o 
   4   0  20        7.71        8.44      7.38 o 
   6   0  20       78.56       85.33     11.16 o 
   8   0  20       51.67       43.44     10.54 o 
 -16   1  20       34.31       39.08     18.49 o 
 -15   1  20       22.81       23.96      9.26 o 
 -14   1  20        2.01       -6.48      6.48 o 
 -13   1  20       35.36       40.74      8.32 o 
 -12   1  20       19.21       23.70      7.92 o 
 -11   1  20        3.84       14.69      7.64 o 
 -10   1  20      623.58      614.30     20.40 o 
  -9   1  20      206.34      215.62     12.67 o 
  -8   1  20       91.20      105.92     10.31 o 
  -7   1  20       72.56       85.85      7.30 o 
  -6   1  20       76.44       94.22      6.46 o 
  -5   1  20        0.12        7.39      4.41 o 
  -4   1  20       18.38       19.09      4.86 o 
  -3   1  20      381.11      388.81     11.02 o 
  -2   1  20      145.65      138.88      7.53 o 
  -1   1  20       76.08       81.32      5.83 o 
   0   1  20       34.54       42.16      4.94 o 
   1   1  20        0.36       -1.25      3.87 o 
   2   1  20       16.19       17.04      4.81 o 
   3   1  20        2.62        6.41      4.90 o 
   4   1  20       37.48       40.30      7.34 o 
   5   1  20       39.71       33.03      7.13 o 
   6   1  20        8.33        6.91      5.75 o 
   7   1  20       32.22       39.57      7.67 o 
   8   1  20       18.53       29.41      7.03 o 
   9   1  20       11.72       13.36     10.42 o 
 -16   2  20       20.28       16.44      9.47 o 
 -15   2  20       45.71       46.42      8.51 o 
 -14   2  20        0.09       -4.06      8.05 o 
 -13   2  20        7.48        9.78      7.44 o 
 -12   2  20        0.34       -0.12      6.80 o 
 -11   2  20        7.68       13.07      7.24 o 
 -10   2  20      150.11      153.18     14.47 o 
  -9   2  20        4.51        5.39      7.00 o 
  -8   2  20        3.20       -6.50      6.50 o 
  -7   2  20       26.07       14.43     12.47 o 
  -6   2  20       68.81       68.94     11.00 o 
  -5   2  20        2.04       -0.27      4.55 o 
  -4   2  20      601.64      510.42     12.73 o 
  -3   2  20       41.63       55.10      5.19 o 
  -2   2  20       83.02       89.28      6.00 o 
  -1   2  20       97.34       93.82      6.11 o 
   0   2  20       14.55       15.05      4.38 o 
   1   2  20      115.75      150.13      8.76 o 
   2   2  20        1.39        4.33      4.19 o 
   3   2  20        4.65        7.36      5.03 o 
   4   2  20        0.70       -1.52      5.57 o 
   5   2  20       30.56       29.09     10.94 o 
   6   2  20        0.47        1.07      6.11 o 
   7   2  20       37.11       36.31      8.41 o 
   8   2  20        1.87        0.36      6.83 o 
 -15   3  20        5.81        2.54      9.05 o 
 -14   3  20       66.78       58.22     15.65 o 
 -13   3  20        0.08       -2.49      6.87 o 
 -12   3  20        2.78       -2.87      6.67 o 
 -11   3  20       31.76       28.89      7.92 o 
 -10   3  20       20.24        9.10     10.07 o 
  -9   3  20       34.16       18.04      8.22 o 
  -8   3  20        2.79        2.86      6.71 o 
  -7   3  20        2.08       -0.70      8.10 o 
  -6   3  20       19.63       19.12      7.80 o 
  -5   3  20       34.87       23.10      5.74 o 
  -4   3  20        0.05       -2.01      3.75 o 
  -3   3  20       16.67        9.68      4.25 o 
  -2   3  20       25.12       19.98      4.49 o 
  -1   3  20       69.41       61.93      5.55 o 
   0   3  20       25.57       25.80      4.83 o 
   1   3  20        5.00        3.22      4.24 o 
   2   3  20       68.43       84.50      7.19 o 
   3   3  20        0.50       -2.22      5.82 o 
   4   3  20        6.54        0.37      7.03 o 
   5   3  20       60.02       93.13      9.40 o 
   6   3  20       18.41       13.01      7.21 o 
   7   3  20      111.19      133.71     11.20 o 
   8   3  20       10.11       13.03     15.92 o 
 -14   4  20        0.01        2.96      9.26 o 
 -13   4  20        2.34       -3.00      6.80 o 
 -12   4  20        0.52        4.35      7.05 o 
 -11   4  20        0.93       -6.31      6.64 o 
 -10   4  20        2.96       -6.38      6.38 o 
  -9   4  20       23.66        7.20      7.27 o 
  -8   4  20       30.26       23.65      7.40 o 
  -7   4  20       36.98       41.85      8.26 o 
  -6   4  20        7.00        5.61      6.69 o 
  -5   4  20       10.04        4.42      5.39 o 
  -4   4  20       13.54        7.30      5.62 o 
  -3   4  20       61.60       41.08      6.81 o 
  -2   4  20        5.26        6.51      4.21 o 
  -1   4  20        2.19        3.86      4.08 o 
   0   4  20       12.37       11.75      4.55 o 
   1   4  20       86.84       89.77      8.40 o 
   2   4  20       16.58        6.67      5.48 o 
   3   4  20        9.47       -1.12      6.43 o 
   4   4  20        2.53       -5.52      6.21 o 
   5   4  20      101.91      126.71     10.79 o 
   6   4  20        9.06       10.56      7.30 o 
   7   4  20        2.66        8.45     15.46 o 
 -12   5  20        1.84        4.35      7.17 o 
 -11   5  20        2.55        1.13      7.06 o 
 -10   5  20        2.27       -1.51      6.78 o 
  -9   5  20       27.58       25.81      7.82 o 
  -8   5  20        1.26       -4.96     10.25 o 
  -7   5  20       16.70       10.95     10.85 o 
  -6   5  20       17.38       13.35     10.11 o 
  -5   5  20        7.09        5.66      7.33 o 
  -4   5  20        2.44        2.64      6.19 o 
  -3   5  20       11.18        9.50      5.83 o 
  -2   5  20        0.71        5.35      5.74 o 
  -1   5  20        7.66        0.41     11.48 o 
   0   5  20       69.64       81.67     12.92 o 
   1   5  20        6.38        6.75      6.58 o 
   2   5  20        0.21       -6.08      6.08 o 
   3   5  20        2.33        6.72      8.82 o 
   4   5  20       58.95       70.89      9.54 o 
   5   5  20        0.94       -0.92      7.08 o 
 -10   6  20        6.69       -2.71     11.94 o 
  -9   6  20       26.63       16.87     13.38 o 
  -8   6  20        0.00        2.85     12.25 o 
  -7   6  20       15.62       13.84     12.71 o 
  -6   6  20       23.70       25.07     12.71 o 
  -5   6  20        1.14       16.25     12.02 o 
  -4   6  20       53.48       64.86     12.20 o 
  -3   6  20        2.05        0.34      8.17 o 
  -2   6  20       18.63       -3.66     12.04 o 
  -1   6  20        3.74      -11.94     11.94 o 
   0   6  20       12.31        2.50      8.32 o 
   1   6  20        9.77       16.48     14.68 o 
   2   6  20        6.90       -3.77     14.08 o 
   3   6  20       49.50       75.71     19.01 o 
  -6   7  20        7.63       10.28     13.56 o 
  -3   7  20        3.94      -11.48     11.48 o 
  -2   7  20        3.22      -11.69     11.69 o 
  -1   7  20        2.56       -1.44     14.19 o 
 -15   0  21       11.59       22.50     10.85 o 
 -13   0  21        8.81        2.15     10.70 o 
 -11   0  21      343.76      351.80     22.75 o 
  -9   0  21        0.20       13.10     10.99 o 
  -7   0  21      245.13      230.08     18.24 o 
  -5   0  21      275.44      291.44     13.80 o 
  -3   0  21       20.12       12.55      7.05 o 
  -1   0  21       45.26       39.34      7.91 o 
   1   0  21        1.84       15.49      7.05 o 
   3   0  21        6.97       11.23      7.84 o 
   5   0  21       32.56       26.54      9.24 o 
   7   0  21       12.84       13.90      9.31 o 
 -15   1  21        8.83       11.76      7.72 o 
 -14   1  21        8.07       -6.93      7.28 o 
 -13   1  21       53.30       50.60     11.27 o 
 -12   1  21       43.99       49.85      9.10 o 
 -11   1  21       45.14       50.70      9.21 o 
 -10   1  21        1.42        0.44     11.64 o 
  -9   1  21       98.42      110.07     10.77 o 
  -8   1  21       56.15       63.17      9.30 o 
  -7   1  21        8.85       16.43      7.63 o 
  -6   1  21       18.31       19.60      5.89 o 
  -5   1  21      318.67      321.20     13.54 o 
  -4   1  21       18.88       12.90      4.93 o 
  -3   1  21        0.02       -4.14      4.14 o 
  -2   1  21       43.70       36.11      5.57 o 
  -1   1  21       57.66       85.08      8.46 o 
   0   1  21        0.56       -2.70      3.99 o 
   1   1  21        2.51       -2.11      4.02 o 
   2   1  21        5.74        7.85      4.39 o 
   3   1  21       76.99      113.54      9.54 o 
   4   1  21        2.47       -4.41      5.91 o 
   5   1  21       10.60        8.73      6.67 o 
   6   1  21        0.01       -6.34      8.54 o 
   7   1  21       43.01       33.26      8.22 o 
   8   1  21        0.20       -3.17     14.16 o 
 -15   2  21       60.99       73.32      9.70 o 
 -14   2  21        0.31        5.64      7.77 o 
 -13   2  21      300.13      321.24     15.33 o 
 -12   2  21       96.63      108.22     10.73 o 
 -11   2  21        3.58       -3.82      9.58 o 
 -10   2  21       63.96       77.80     10.18 o 
  -9   2  21       60.94       39.50      8.63 o 
  -8   2  21        0.17       -7.25      7.25 o 
  -7   2  21        0.50        5.20      7.11 o 
  -6   2  21       28.26       28.84      6.04 o 
  -5   2  21       77.57       93.76      7.95 o 
  -4   2  21        1.21       13.67      4.83 o 
  -3   2  21       23.11       32.58      5.39 o 
  -2   2  21       16.21       24.45      4.79 o 
  -1   2  21        2.70       -3.10      3.97 o 
   0   2  21        1.61        3.11      4.17 o 
   1   2  21       39.38       48.11      5.52 o 
   2   2  21       31.29       27.37      5.86 o 
   3   2  21        3.14        6.17      6.08 o 
   4   2  21        0.30       -1.08      5.97 o 
   5   2  21       12.86        8.63      6.69 o 
   6   2  21      179.52      200.90     12.38 o 
   7   2  21       40.71       36.93      8.54 o 
 -14   3  21        8.33       -3.94      7.07 o 
 -13   3  21       18.80       14.26     16.53 o 
 -12   3  21       12.87        8.04      7.59 o 
 -11   3  21       10.67        6.61      7.48 o 
 -10   3  21       32.21       18.77      9.72 o 
  -9   3  21       46.91       36.91     15.25 o 
  -8   3  21        2.35       -0.67      6.85 o 
  -7   3  21       12.36        4.90      6.91 o 
  -6   3  21        1.11       -2.16      6.74 o 
  -5   3  21        6.05        1.51      5.26 o 
  -4   3  21       14.81        8.59      5.35 o 
  -3   3  21        0.54       -3.89      3.89 o 
  -2   3  21        0.22        0.63      4.07 o 
  -1   3  21       38.22       45.96      5.90 o 
   0   3  21        6.63       10.14      4.58 o 
   1   3  21       47.76       54.16      6.76 o 
   2   3  21        4.41        3.11      5.23 o 
   3   3  21       41.58       37.03      7.59 o 
   4   3  21       60.42       60.57      8.75 o 
   5   3  21        0.44       -6.74      6.74 o 
   6   3  21       22.88       22.49      7.93 o 
   7   3  21       21.33       20.64     10.93 o 
 -13   4  21        2.62       -6.44      7.21 o 
 -12   4  21        7.05       14.97      7.80 o 
 -11   4  21        1.82       -6.67      6.67 o 
 -10   4  21        0.91       -3.25      6.95 o 
  -9   4  21        4.29        1.72      6.91 o 
  -8   4  21       32.43       40.75      8.58 o 
  -7   4  21       72.20       64.02     10.79 o 
  -6   4  21       49.56       46.22      8.58 o 
  -5   4  21       11.53       15.60      7.62 o 
  -4   4  21        1.44        1.58      5.67 o 
  -3   4  21       64.53       44.26      7.09 o 
  -2   4  21        9.18        9.26      5.07 o 
  -1   4  21        2.04        0.76      4.29 o 
   0   4  21        0.53       -4.71      4.83 o 
   1   4  21       67.14       46.52      6.72 o 
   2   4  21        0.21       -5.77      5.77 o 
   3   4  21        0.04       -6.26      6.26 o 
   4   4  21       33.38       38.19      8.42 o 
   5   4  21        2.85       -2.21      6.84 o 
   6   4  21      248.84      276.27     30.14 o 
 -11   5  21        0.33       -6.87      6.87 o 
 -10   5  21        7.66        9.99     14.19 o 
  -9   5  21        0.12        0.58     13.24 o 
  -8   5  21        0.40       -5.33      7.45 o 
  -7   5  21        0.27       -3.46      6.85 o 
  -6   5  21        1.00        5.50      7.22 o 
  -5   5  21        0.00       -3.10      5.79 o 
  -4   5  21        3.93        5.18      6.02 o 
  -3   5  21       30.60       42.49      7.51 o 
  -2   5  21        4.89        1.35      6.22 o 
  -1   5  21        0.89       -6.99      6.99 o 
   0   5  21       10.77       -7.25      7.47 o 
   1   5  21        4.33       -3.17      6.87 o 
   2   5  21       19.21       35.15      8.14 o 
   3   5  21       61.93       81.75      9.98 o 
   4   5  21        0.45       -7.16      7.16 o 
 -10   6  21        4.29       -4.37     12.25 o 
  -9   6  21        4.97        5.07     12.39 o 
  -8   6  21       22.17       40.88     14.30 o 
  -7   6  21       45.87       62.96     15.46 o 
  -6   6  21        0.12        0.42     11.90 o 
  -5   6  21       14.71       18.78     12.55 o 
  -4   6  21       16.00       30.50     11.23 o 
  -3   6  21        0.22      -11.37     11.37 o 
  -2   6  21        0.01       -7.62      7.62 o 
  -1   6  21       46.16       52.89     10.51 o 
   0   6  21        2.19       -1.87      8.37 o 
   1   6  21       19.78       20.78     15.60 o 
   2   6  21       11.75       -9.16     14.16 o 
 -14   0  22        1.09       -4.58     11.06 o 
 -12   0  22       18.31       11.90     12.01 o 
 -10   0  22      505.94      530.33     28.49 o 
  -8   0  22        0.01       14.97     11.13 o 
  -6   0  22        0.01       -5.70      9.44 o 
  -4   0  22       83.86       91.89      9.76 o 
  -2   0  22       21.54       26.60      7.77 o 
   0   0  22        1.01        2.64      9.40 o 
   2   0  22       24.46       24.58     10.92 o 
   4   0  22       46.35       49.79     10.25 o 
   6   0  22        3.96       -0.74      8.52 o 
 -15   1  22        7.77       10.74     11.51 o 
 -14   1  22       68.89       67.48     12.78 o 
 -13   1  22       12.94       16.95     13.29 o 
 -12   1  22        8.72        0.63     13.27 o 
 -11   1  22        0.04      -13.50     13.50 o 
 -10   1  22       11.82       14.53      8.38 o 
  -9   1  22      100.05      120.23     11.33 o 
  -8   1  22       16.34       27.43      8.35 o 
  -7   1  22       15.98       20.45      7.95 o 
  -6   1  22       54.30       56.59      9.44 o 
  -5   1  22       11.62       11.24      5.83 o 
  -4   1  22        0.86       -4.59      4.59 o 
  -3   1  22       83.46       88.80      9.44 o 
  -2   1  22        5.63        8.67      4.85 o 
  -1   1  22       50.40       70.23      6.70 o 
   0   1  22       49.70       62.73      5.99 o 
   1   1  22       86.19      104.15      6.96 o 
   2   1  22        0.02       -5.64      5.64 o 
   3   1  22       54.76       46.05      7.95 o 
   4   1  22        4.84        2.95      6.46 o 
   5   1  22       47.65       66.61      9.02 o 
   6   1  22       21.88       28.68      8.91 o 
   7   1  22        5.28        4.14      9.21 o 
 -14   2  22      174.26      191.33     13.16 o 
 -13   2  22        0.08       -1.28      7.83 o 
 -12   2  22        0.29        2.30      7.50 o 
 -11   2  22       25.17       14.54      8.03 o 
 -10   2  22       22.81       29.17      8.81 o 
  -9   2  22        0.81       -3.98      7.23 o 
  -8   2  22       81.44       93.96     10.72 o 
  -7   2  22        4.14       11.59      7.75 o 
  -6   2  22      321.93      272.10     14.33 o 
  -5   2  22       46.25       52.47      7.26 o 
  -4   2  22       19.14       14.05      5.89 o 
  -3   2  22        9.85        6.66      4.84 o 
  -2   2  22       28.39       29.31      5.12 o 
  -1   2  22       30.10       24.10      5.14 o 
   0   2  22       18.14       21.10      5.08 o 
   1   2  22        0.76        1.37      5.02 o 
   2   2  22       14.60       24.85      7.23 o 
   3   2  22       70.73       92.72     10.30 o 
   4   2  22       15.31       21.56      7.47 o 
   5   2  22        4.39        9.21      7.11 o 
   6   2  22       10.50        2.99      7.15 o 
 -13   3  22       14.58        6.77      7.93 o 
 -12   3  22        4.39       -3.75      7.58 o 
 -11   3  22       10.09        2.97      7.59 o 
 -10   3  22        0.99       -5.61      7.29 o 
  -9   3  22        1.88        6.52      7.41 o 
  -8   3  22        1.26       -6.89      6.89 o 
  -7   3  22       15.81        8.33     12.38 o 
  -6   3  22        0.00       -6.59      6.59 o 
  -5   3  22       17.31       14.14      5.82 o 
  -4   3  22       13.79       14.66      5.90 o 
  -3   3  22       41.92       61.86      6.79 o 
  -2   3  22        2.17       13.02      4.70 o 
  -1   3  22       19.91       23.10      5.48 o 
   0   3  22      136.39      152.68     10.33 o 
   1   3  22       60.08       79.63      8.80 o 
   2   3  22        0.16       -6.09      6.09 o 
   3   3  22        0.32       -5.82      6.36 o 
   4   3  22       12.00        6.87      7.09 o 
   5   3  22      175.79      227.82     17.67 o 
   6   3  22        5.10       -6.12      9.59 o 
 -12   4  22        3.28        6.03      7.72 o 
 -11   4  22        1.38        4.06      7.58 o 
 -10   4  22        9.29       12.70      7.78 o 
  -9   4  22        0.22       -0.84      7.02 o 
  -8   4  22        0.62        0.26      7.48 o 
  -7   4  22        3.01       -3.14      7.04 o 
  -6   4  22        4.02       -1.80      7.11 o 
  -5   4  22       19.41       13.29      7.79 o 
  -4   4  22        1.15        0.09      5.87 o 
  -3   4  22       11.52        7.02      6.42 o 
  -2   4  22       20.73       22.54      5.81 o 
  -1   4  22        0.22        5.75      6.38 o 
   0   4  22       15.62       11.57      5.87 o 
   1   4  22        2.15       -2.84      5.64 o 
   2   4  22       34.02       35.89      8.01 o 
   3   4  22       24.59       22.26      7.93 o 
   4   4  22       16.19       16.58      7.91 o 
 -11   5  22        4.98        0.92     12.29 o 
 -10   5  22        0.64       -3.99      9.35 o 
  -9   5  22        5.37       11.07      7.96 o 
  -8   5  22        0.00        0.97      7.60 o 
  -7   5  22        3.93        5.12      7.99 o 
  -6   5  22        0.43        2.04      9.05 o 
  -5   5  22        0.17       -6.07      6.07 o 
  -4   5  22       10.36        4.43      6.69 o 
  -3   5  22      102.55      129.89     12.60 o 
  -2   5  22        1.38       -6.62      7.63 o 
  -1   5  22        0.57       -7.71      7.71 o 
   0   5  22        9.88        6.91      8.92 o 
   1   5  22        4.51        2.92     13.84 o 
   2   5  22        3.92        5.71      8.77 o 
   3   5  22       16.65       33.05     23.77 o 
  -8   6  22        0.00        1.94     12.25 o 
  -7   6  22        0.31       12.39     12.61 o 
  -6   6  22        0.13       11.61     11.39 o 
  -5   6  22        3.10        0.09      6.81 o 
  -4   6  22        7.17        1.32      7.89 o 
  -3   6  22       20.92       25.90      9.42 o 
  -2   6  22        1.20       -8.13      8.13 o 
  -1   6  22        8.64       -3.01      8.71 o 
   0   6  22       44.53       47.78     17.36 o 
 -13   0  23        8.79       -9.61     11.48 o 
 -11   0  23       75.79       71.45     14.93 o 
  -9   0  23       67.25      103.17     16.62 o 
  -7   0  23      153.37      198.63     18.70 o 
  -5   0  23       16.41       19.47     11.27 o 
  -3   0  23       12.90       20.80      7.64 o 
  -1   0  23        9.58       28.95      8.36 o 
   1   0  23        2.03       -2.28      7.21 o 
   3   0  23       20.29       23.13     12.61 o 
   5   0  23       44.99       71.81     11.83 o 
 -14   1  23        1.36        5.64      8.62 o 
 -13   1  23        0.46       -7.55      7.55 o 
 -12   1  23       41.22       46.69      9.58 o 
 -11   1  23       11.28       11.40      8.54 o 
 -10   1  23        3.60       -6.53      7.91 o 
  -9   1  23      174.46      198.64     13.73 o 
  -8   1  23        3.51        6.56      8.12 o 
  -7   1  23       22.93       17.88      8.28 o 
  -6   1  23       38.86       24.79      9.16 o 
  -5   1  23       12.92       10.04      7.62 o 
  -4   1  23        0.98        2.14      5.61 o 
  -3   1  23      161.40      174.37      8.93 o 
  -2   1  23       22.81       22.18      5.44 o 
  -1   1  23        3.47        5.41      5.17 o 
   0   1  23       85.77       83.85      7.46 o 
   1   1  23       58.10       52.84      7.02 o 
   2   1  23       48.51       42.59      8.93 o 
   3   1  23      165.42      180.70     12.13 o 
   4   1  23       13.24       -0.76      7.06 o 
   5   1  23       18.29       14.10      7.69 o 
   6   1  23        5.63       -1.11      7.22 o 
 -13   2  23        4.20        2.18      8.13 o 
 -12   2  23        2.02       -3.79      7.59 o 
 -11   2  23        0.00       -6.29      7.55 o 
 -10   2  23        0.22        1.43      8.36 o 
  -9   2  23        2.30       -1.93      7.66 o 
  -8   2  23        0.05        3.06     12.68 o 
  -7   2  23       49.63       52.99      9.56 o 
  -6   2  23       30.53       23.39      8.24 o 
  -5   2  23       18.45       29.76      8.26 o 
  -4   2  23       57.02       57.30      7.46 o 
  -3   2  23        8.74        8.70      5.79 o 
  -2   2  23       78.45       79.97      7.30 o 
  -1   2  23       13.69       31.04      5.49 o 
   0   2  23       37.72       50.06      6.16 o 
   1   2  23        0.56        5.10      5.84 o 
   2   2  23      543.76      561.15     20.17 o 
   3   2  23        0.04        1.13      6.95 o 
   4   2  23      107.85      115.11     10.84 o 
   5   2  23       10.74        8.50      7.46 o 
 -12   3  23        0.89       -7.55      7.55 o 
 -11   3  23       11.29        5.00      8.39 o 
 -10   3  23        0.40       -4.31      7.25 o 
  -9   3  23       31.04       36.87      9.40 o 
  -8   3  23        0.73       -5.51      7.02 o 
  -7   3  23        0.06        5.10      7.59 o 
  -6   3  23       50.56       49.16      9.43 o 
  -5   3  23       29.75       31.57      8.73 o 
  -4   3  23        0.02        0.54      5.69 o 
  -3   3  23        8.50        5.01      5.47 o 
  -2   3  23        4.45        2.87      5.24 o 
  -1   3  23       31.01       30.17      6.07 o 
   0   3  23       29.19       28.20      7.82 o 
   1   3  23       48.63       42.95      8.71 o 
   2   3  23       14.95       15.09      8.95 o 
   3   3  23       51.61       68.77      9.48 o 
   4   3  23        2.03        1.37      7.34 o 
   5   3  23        0.00       -4.12     14.89 o 
 -11   4  23        1.79       -6.89      7.62 o 
 -10   4  23        1.57        5.91      7.91 o 
  -9   4  23        1.24       -5.83      7.32 o 
  -8   4  23        2.38        4.22      7.61 o 
  -7   4  23        2.78        1.17      7.62 o 
  -6   4  23        2.28       -1.78      7.53 o 
  -5   4  23        8.34       10.50      8.07 o 
  -4   4  23        0.16       -0.44      6.30 o 
  -3   4  23        2.77       11.15      6.80 o 
  -2   4  23        0.10       -3.34      6.88 o 
  -1   4  23       52.75       49.44      8.36 o 
   0   4  23       44.09       50.98      8.47 o 
   1   4  23        0.39        4.89      6.89 o 
   2   4  23        2.73       -6.72      8.10 o 
   3   4  23       28.46       35.53      8.77 o 
 -10   5  23        0.12       -6.06     11.48 o 
  -9   5  23        0.33       -6.37     11.48 o 
  -8   5  23       12.53       15.40      8.44 o 
  -7   5  23        0.16       -2.44      7.82 o 
  -6   5  23        0.13       -2.55      8.08 o 
  -5   5  23       16.55       -1.27      8.36 o 
  -4   5  23       23.30       20.47      7.66 o 
  -3   5  23      118.28      137.97     13.45 o 
  -2   5  23        2.67       10.64      9.08 o 
  -1   5  23        3.36       -2.57      8.58 o 
   0   5  23        6.97       -6.48     13.24 o 
   1   5  23       54.36       37.85     16.87 o 
  -5   6  23        0.25       17.92     13.06 o 
  -4   6  23        0.90       11.94     13.70 o 
 -12   0  24       17.35       16.37     12.47 o 
 -10   0  24      118.00      127.54     18.77 o 
  -8   0  24      147.61      156.03     19.05 o 
  -6   0  24        7.10       31.83     12.47 o 
  -4   0  24       49.25       74.44     14.72 o 
  -2   0  24       86.64      106.21     12.47 o 
   0   0  24        8.86        5.32      8.58 o 
   2   0  24        7.98       -7.99     11.41 o 
   4   0  24        0.28        4.23     11.73 o 
 -13   1  24        0.02       -6.64      8.52 o 
 -12   1  24        3.94       11.48      8.41 o 
 -11   1  24       11.01       12.13     11.07 o 
 -10   1  24       12.22       12.98      8.76 o 
  -9   1  24       24.46       30.13      9.59 o 
  -8   1  24       12.82       11.08      8.33 o 
  -7   1  24       14.04        1.28      8.08 o 
  -6   1  24       23.23       11.95      8.20 o 
  -5   1  24       52.23       58.91      9.81 o 
  -4   1  24        0.54       -2.71     10.70 o 
  -3   1  24        1.82       -4.51      5.79 o 
  -2   1  24        6.34       11.85      5.53 o 
  -1   1  24       68.76       81.64      7.74 o 
   0   1  24        7.32        5.41      6.64 o 
   1   1  24      177.18      183.33     14.52 o 
   2   1  24        0.88        4.79      7.04 o 
   3   1  24        1.95        5.27      6.94 o 
   4   1  24       35.82       55.48      9.29 o 
   5   1  24        0.48       -4.32      7.18 o 
 -12   2  24        1.76       -1.84      8.19 o 
 -11   2  24        0.02        2.14      7.97 o 
 -10   2  24       37.65       37.33      9.82 o 
  -9   2  24        3.77       -2.06      7.77 o 
  -8   2  24        7.14       -2.01      8.54 o 
  -7   2  24       19.78       26.70      8.84 o 
  -6   2  24       25.91       36.10      9.29 o 
  -5   2  24        0.47       -2.97      8.05 o 
  -4   2  24       13.81       28.29      8.66 o 
  -3   2  24        0.01        2.49      6.10 o 
  -2   2  24        0.29        8.43      6.22 o 
  -1   2  24      213.87      249.70      9.91 o 
   0   2  24        2.42       21.37      6.56 o 
   1   2  24      223.04      324.77     17.91 o 
   2   2  24        0.11        3.35      7.08 o 
   3   2  24       56.75       50.12      9.10 o 
   4   2  24        5.20       -6.96      6.96 o 
 -11   3  24        2.82       14.60      8.58 o 
 -10   3  24       28.63       22.53      9.07 o 
  -9   3  24        1.75       -3.61      8.00 o 
  -8   3  24        5.72        5.16      8.28 o 
  -7   3  24        0.85        2.95      8.21 o 
  -6   3  24       44.94       42.88     26.57 o 
  -5   3  24        0.96        3.97      8.00 o 
  -4   3  24        0.48       -1.61      7.61 o 
  -3   3  24       65.24       70.32      8.60 o 
  -2   3  24        1.79       -4.56      5.47 o 
  -1   3  24        7.46        6.16      6.77 o 
   0   3  24       15.98       11.64     11.80 o 
   1   3  24      121.67      160.28     11.95 o 
   2   3  24        4.58       -5.34      7.08 o 
   3   3  24        4.29        3.30      7.51 o 
 -10   4  24        5.04        1.44     11.97 o 
  -9   4  24        0.23        5.76      8.56 o 
  -8   4  24        6.27        6.62     17.38 o 
  -7   4  24       69.52       79.07     16.22 o 
  -6   4  24       31.67       41.18     10.02 o 
  -5   4  24      148.91      199.16     14.14 o 
  -4   4  24        3.61       -1.29      8.09 o 
  -3   4  24        3.30        3.16      7.12 o 
  -2   4  24        0.57        1.70      6.72 o 
  -1   4  24        2.69       -6.55      6.55 o 
   0   4  24       87.82      100.75     12.77 o 
   1   4  24       12.45       14.76     14.19 o 
   2   4  24       43.62       33.63     10.92 o 
  -8   5  24        2.08       26.73     13.06 o 
  -7   5  24       12.97       25.74      9.77 o 
  -6   5  24       13.47       10.58      9.35 o 
  -5   5  24        0.56       -4.36      8.45 o 
  -4   5  24        0.34       12.97      9.33 o 
  -3   5  24        4.21        1.69      9.18 o 
  -2   5  24       14.21        2.54      9.57 o 
  -1   5  24       51.01       95.26     29.74 o 
 -11   0  25       99.65       98.24     17.08 o 
  -9   0  25        5.30       15.63     13.45 o 
  -7   0  25       72.92      115.92     17.43 o 
  -5   0  25       42.04       45.95     13.94 o 
  -3   0  25       17.60        9.26     12.01 o 
  -1   0  25       31.49       21.29      9.50 o 
   1   0  25       10.54       -1.65     12.68 o 
   3   0  25        2.35      -11.44     11.44 o 
 -12   1  25       31.67       41.02     18.19 o 
 -11   1  25        0.03        9.72      8.84 o 
 -10   1  25        7.92        3.69     12.59 o 
  -9   1  25        0.45        0.00      8.19 o 
  -8   1  25       16.58       12.06      8.63 o 
  -7   1  25       14.46       26.21     10.51 o 
  -6   1  25       41.79       35.64      9.90 o 
  -5   1  25        2.66       -3.61     15.70 o 
  -4   1  25       22.50       20.96      8.98 o 
  -3   1  25       36.19       49.39     10.44 o 
  -2   1  25        0.01        0.53      6.97 o 
  -1   1  25       83.64      101.92      8.51 o 
   0   1  25       42.74       31.42      9.73 o 
   1   1  25       16.57       22.79      9.32 o 
   2   1  25        9.72       17.33      9.14 o 
   3   1  25        0.47        1.47      8.81 o 
 -11   2  25       34.30       39.05     10.11 o 
 -10   2  25        1.41       -0.68      8.44 o 
  -9   2  25        8.22       -0.57      8.35 o 
  -8   2  25       69.77       62.01     11.00 o 
  -7   2  25       33.24       23.31      9.20 o 
  -6   2  25        0.32       -3.00      7.79 o 
  -5   2  25       13.24        6.40      8.33 o 
  -4   2  25        0.37       -6.49     10.62 o 
  -3   2  25        6.79        2.77      8.26 o 
  -2   2  25      173.49      180.18     14.56 o 
  -1   2  25        4.48        1.49     12.94 o 
   0   2  25      333.17      330.18     15.19 o 
   1   2  25       28.63       38.02      8.87 o 
   2   2  25       15.07       19.96      9.56 o 
   3   2  25       11.69       -1.01      7.33 o 
 -10   3  25       43.85       61.40     10.83 o 
  -9   3  25        6.64       12.92     11.25 o 
  -8   3  25       18.71        9.18      9.81 o 
  -7   3  25        6.66        6.23      8.93 o 
  -6   3  25      150.03      187.09     14.71 o 
  -5   3  25       31.31       39.54     16.83 o 
  -4   3  25        0.03        9.32      8.89 o 
  -3   3  25        0.29        3.54      8.59 o 
  -2   3  25       55.72       47.36     10.45 o 
  -1   3  25        0.82        3.37      6.96 o 
   0   3  25       43.54       46.26     17.59 o 
   1   3  25        0.45       -1.23      8.56 o 
   2   3  25        7.04       -7.12      7.12 o 
  -9   4  25       53.26       72.54     16.69 o 
  -8   4  25       69.66       85.42     12.09 o 
  -7   4  25       25.83       32.86     10.25 o 
  -6   4  25        4.46        7.38     20.85 o 
  -5   4  25       18.02       26.20     10.05 o 
  -4   4  25      369.26      364.78     35.49 o 
  -3   4  25        1.85       19.46      9.63 o 
  -2   4  25        0.46       -4.80      8.90 o 
  -1   4  25        0.03       -2.28      7.64 o 
   0   4  25        1.77       -1.04      8.85 o 
 -10   0  26       36.51       31.41     14.68 o 
  -8   0  26       51.15       25.88     14.93 o 
  -6   0  26       23.97       27.32     13.91 o 
  -4   0  26       17.95        9.23     13.03 o 
  -2   0  26        0.39      -11.73     11.73 o 
   0   0  26        4.71       -5.81     11.94 o 
   2   0  26        0.46       -7.57     12.78 o 
 -11   1  26        0.91       17.89     13.52 o 
 -10   1  26       49.59       54.15     11.01 o 
  -9   1  26       19.39       20.44      9.54 o 
  -8   1  26        1.00       -8.27      8.27 o 
  -7   1  26        2.11       -7.96      7.96 o 
  -6   1  26        7.38        9.50      8.90 o 
  -5   1  26       45.02       68.25     11.27 o 
  -4   1  26       12.40       -0.91      8.43 o 
  -3   1  26        9.91        7.75      9.88 o 
  -2   1  26       80.67       68.45     11.24 o 
  -1   1  26       28.05       14.52     12.10 o 
   0   1  26       63.82       87.40     12.13 o 
   1   1  26        0.44        1.30      8.43 o 
   2   1  26        6.42        8.57      9.19 o 
 -10   2  26        6.75       10.97      9.41 o 
  -9   2  26       12.87       14.20      9.66 o 
  -8   2  26       53.82       64.74     11.44 o 
  -7   2  26        1.71       -0.62      8.82 o 
  -6   2  26        5.95       -4.03      8.29 o 
  -5   2  26       57.38       60.41     11.07 o 
  -4   2  26        6.93        5.46      8.81 o 
  -3   2  26      113.28      129.99     13.37 o 
  -2   2  26        0.41        4.89     13.38 o 
  -1   2  26        8.45        4.51     12.47 o 
   0   2  26       11.46       -1.55     12.29 o 
   1   2  26        8.02       37.27     10.97 o 
  -9   3  26        7.06       17.92     14.33 o 
  -8   3  26        0.29       -0.84      9.25 o 
  -7   3  26       33.95       37.76     10.61 o 
  -6   3  26       63.59       87.79     12.47 o 
  -5   3  26      208.52      233.09     16.38 o 
  -4   3  26        3.24        6.53      9.33 o 
  -3   3  26        1.48       14.30     13.73 o 
  -2   3  26       24.71       46.34     15.70 o 
  -1   3  26        2.77       16.44     14.75 o 
   0   3  26       60.15       54.76     11.59 o 
  -6   4  26       10.92       10.58      9.90 o 
  -5   4  26        0.19       12.80      9.86 o 
  -4   4  26      143.04      133.07     20.42 o 
  -9   0  27       27.06       28.13     14.89 o 
  -7   0  27        0.21      -12.82     13.13 o 
  -5   0  27       23.26       25.78     15.11 o 
  -3   0  27       10.65      -11.87     12.85 o 
  -9   1  27        8.77        5.69     16.44 o 
  -8   1  27        0.11       -5.62     11.16 o 
  -7   1  27       28.37       34.17     10.43 o 
  -6   1  27        4.63        1.87     11.25 o 
  -5   1  27       63.80       71.56     11.70 o 
  -4   1  27       21.58       16.47      9.63 o 
  -3   1  27       13.25       20.46      9.81 o 
  -2   1  27        0.24       -8.45     12.32 o 
  -9   2  27        0.49       -4.33     13.17 o 
  -8   2  27       19.03       31.19     10.73 o 
  -7   2  27       33.50       43.95     11.29 o 
  -6   2  27       51.22       53.48     11.49 o 
  -5   2  27        2.78        1.58      9.37 o 
  -4   2  27        2.86       -4.38      9.10 o 
  -3   2  27        4.99        9.23     13.70 o 
  -2   2  27        7.22       25.14     14.58 o 
  -7   3  27       11.53       30.32     15.07 o 
  -6   3  27        1.47        5.88      9.84 o 
  -5   3  27       10.62        0.72     11.81 o 
  -4   3  27       87.60       92.08     18.13 o 
  -8   0  28       36.39       46.16     16.58 o 
  -6   0  28        0.05        1.80     13.52 o 
  -4   0  28       11.16        8.63     14.51 o 
  -8   1  28        5.16       18.80     14.61 o 
  -7   1  28        0.15       -4.84      9.29 o 
  -6   1  28       13.96        8.46     10.19 o 
  -5   1  28        1.55       12.37      9.70 o 
  -4   1  28        1.44       -8.74      9.18 o 
  -3   1  28        0.24       -0.32     13.77 o 
                                                 
